# Supplementary material for: Nitric oxide-mediated posttranslational modifications control neurotransmitter release by modulating complexin farnesylation and enhancing its clamping ability
Source: PLoS Biol. 2018 Apr 9;16(4):e2003611. doi: 10.1371/journal.pbio.2003611 (PMC5890968; doi:10.1371/journal.pbio.2003611)
Supplement: S1 Data — The raw data presented in worksheets 1–5 serve as underlying data for Fig 1A–1F and 1G. (XLSX) [file pbio.2003611.s011.xlsx]

## Sheet: Fig 1A
		Ctrl
	time	5	10	15	20	25	30	35	40	45	50	55	60	65	70	75
	1	102	91	95	91	92	95	94	88	87
	2	99	112	114	111	123	119	115	101	116	106	108	99	104	106	101
	3	80	78	79	79	81	75	79	78	70	68	80	79	81	75
	mean	93.6667	93.6667	96	93.6667	98.6667	96.3333	96	89	91	87	94	89	92.5	90.5	101
	SEM	6.88799	9.90511	10.116	9.33333	12.5742	12.7192	10.4403	6.65833	13.4288	19	14	10	11.5	15.5	#DIV/0!
		NO
	time	5	10	15	20	25	30	35	40	45	50	55	60	65	70	75
	1	73	76	70	75	75	65	70	57	51	50	52
	2	114.5	103	100	92	100	100	92	66	37	36	32
	3	98	107	112	113	69	59	50	56	48	35	40
	mean	95.1667	95.3333	94	93.3333	81.3333	74.6667	70.6667	59.6667	45.3333	40.3333	41.3333
	SEM	12.0635	9.73539	12.49	10.9899	9.49269	12.7845	12.1289	3.1798	4.25572	4.84195	5.81187

## Sheet: Fig 1B and C
	eEJC amplitude						QC
	Ctrl	NO	Ctrl+ODQ	NO+ODQ	NOS c	NOS D15	Ctrl	NO	Ctrl+ODQ	NO+ODQ	NOS c	NOS D15
	65		130.968	66.2613	125.91	71.2301	180.969	142.229	163.71	125.021	224.839	100.324
		88.1822
	68.3933
			143.445		109.6	136.699	185.967			116.757	243.556	303.775
				61.8814				162.742
	188.208
			125.501				236.595
				97.892	143.717	136.697		119.182			177.429	268.034
		53.632
	115.299
			120.51				154.546			142.14
				82.4411				129.525	141.777
		86.7817			176.295						217.648
	99.3698						177.766
			116.698							116.247
				60.4483					137.292
		98.8276			116.977						220.711
				10
							151.713
			107.79							84.7963
				47.4859					189.104
								94.85
		63.5495
	179.544				75.321						156.919
							158.178
										152.793
				79.4526
								104.773
		50.2909
	112.268		136.46
					159.965		257.103				372.013
										101.094
				43.4704
								20.0389
		13.0253
	123.379		133
							136.918		140
					132.037						116.847
				61.433						127.985
								52.5567
		34.1618
	159.404
							185.923
				106.113						200.212	379.589
			127.534		223.958			61.859
		30.9295							311.06
	119.119
							189.177
			135.988		129.592						159.99
									261.516
	145.02
							155.128
			82.9238					50.3671
		31.2276			145.798						339.064
	109.722
							221.487
			164.462					104.292	180.727
		79.2618
	110.141
							140.873
			136.735					85.4852
		49.5814							290.925
	126.248
							166.912
		68.3707
								89.9615
			154.731
	81.7065								211.96
							343.228
		92.2344						80.9074
			104.845
	133.529						205.544
	140.724		102.032				155.357
	117.16						233.028
	121.178						355.004
	132.826
	120.701
	107.457

## Sheet: Fig 1D and E
	amplitudes						frequencies						decay
	Ctrl	NO	Ctrl+ODQ	NO+ODQ	NOS c	NOS d15	Ctrl	NO	Ctrl+ODQ	NO+ODQ	NOSC	NOS d15	Ctrl	NO	Ctrl+ODQ	NO+ODQ	NOSC	NOS D15
	-0.38	-0.62	-0.85	-0.53	-0.48	-0.71	0.9	1.1	1.41	0.93	4.63	3.33	7.43	6.94	5.75	6.92	9.31	9.05
	-0.73	-0.55	-0.57	-0.75	-0.53	-1.31	0.7	0.65	1.22	0.45	3.83	2.5	4.95	6.35	6.37	6.04	8.79	10.15
	-1.02	-0.45	-0.82	-0.58	-0.81	-0.51	1.6	0.9	1.89	1.4	6.22	3.63	9.53	6.35	6.62	7.36	10.88	7.46
	-0.33	-0.67	-0.45	-0.52	-0.56		1.1	1.17		0.96	2.81	4.42	6.74	7.21	6.18	7.64	10.98	9.01
	-0.62	-0.65	-0.71	-0.56	-1.44		2.5	1		0.75	4.33		8.3	7.72	6.84	6.81
	-0.42	-0.49	-0.95	-0.43	-0.42		2.1	0.29	2.18	0.31	1.8		8.59	6.53	7.74	5.84	8.85
	-1.01	-0.67	-0.41	-0.52	-0.81		2.2	2.22	0.85	1	1.54		8.2	8.75	6.42	5.58	7.35
	-0.74	-0.47	-0.52	-0.48	-0.43		2.4	1.23			3.085		8.9	9.06	7.58	8.25	9.13
	-0.78	-0.48	-0.8	-0.53	-1.13			0.67	1.67	2.39	3.26		7.22	5.43	6.62	6.89	9.94
	-0.62	-0.5	-0.74		-1.84		2.4	1	1.43		3.41		7.94	6.12	6.6		9.34
	-0.87	-0.47	-0.91		-0.59		1.7	1.96	2.64		3.86		9.74	5.69	8.17		8.89
	-0.78	-0.59	-0.47		-0.81		1.6	0.96	1.85		6.275		8.47	7.7	8.08		10.37
	-0.58	-0.62	-0.73		-0.43		1	0.43	1.99		1.56		8.99	7.46	6.89		8.57
	-0.71	-0.76	-0.62				1.9		1.75		3.33		7.34	8.22	6.91
	-0.66	-0.58					1.4	1.41			2.01		5.84	9.52
	-0.58	-0.76					1.2	0.12			3.63		8.51	9.65
	-0.57	-0.8					1.4	1.77					7.57	7.23
	-0.8						2.5						8.82
	-0.41						1.5						6.08
	-0.57						1.6						9.17
	-0.76						5.7						10.15
	-0.78						2.8						10.54
	-0.56						1.9						9.1
	-0.34						5.2						7.95
	-0.84						1.8						10.03
	-0.86						1.1						9.38
													9.3
	-0.76
													9.31
	-0.54
													6.44
	-0.59
													7.91
	-0.61
													5.94
	-0.59
													6.29
	-0.78
													9.59
	-0.66
													6.84
	-0.47
													8.29
	-0.69
													5.04
	-0.69
													5.98
	-0.78
													4.84
													8.03
	-0.82
													6.74
	-0.65
													7.19
	-1.05
													8.49
	-1.03
													6.66
	-0.82
													6.53
	-0.78
													4.18
	-1.03
													9.78
	-0.56
													6.4
	-0.64
													8.86
	-0.68
													5.72
	-1.12
													7.45
	-0.93
													7.82
	-0.78
													8.79
	-0.69
													7.44
	-0.77
													6.78
	-0.79
													6.99
	-1
													7.5
	-0.77
													7.75
	-0.96
													7.74
	-0.56
													7.5
	-0.6
													7.88
	-0.69
													7.09
	-0.88
													7.73
	-0.58
													9.54
	-0.3
													9.4
	-0.63
													9.17
	-0.69
													9.47
	-0.57
													8.72
	-0.89
													8.33
	-0.69
													7.74
	-0.97
													7.22
	-0.8
													8.51
	-0.62
													7.81
	-0.61
													6.54
	-0.85
													7.12
	-0.85
													6.85
	-1.34

## Sheet: Fig 1F
		WT		NO		WT NO+ODQ		WT+NO +Zap
		2.97		4.64		0.74		76.44
		2.83		5.18		1.3		76.45
						0.48
		1.79		1.79		0.78		37.8
		2.02		1.97				40.12
						0.75
		3.9		1.7		1.09		33.4
		0.6		2.4				36.94

## Sheet: Fig 1H
	ctrl		20 hz Stim		+NO
	60		158		63
	47		87		79
	69		65		102
	70		84		164
	70		102		140
	67		98		85
	56		83		84
	58		69		88
	59		120		71
	73		106		75
	60		156		85
	87		87		86
	76		70		83
	43		61
	31
	61.7333		96.1429		92.6923
	3.62461		8.19599		7.85149
