# Supplementary material for: Nitric oxide-mediated posttranslational modifications control neurotransmitter release by modulating complexin farnesylation and enhancing its clamping ability
Source: PLoS Biol. 2018 Apr 9;16(4):e2003611. doi: 10.1371/journal.pbio.2003611 (PMC5890968; doi:10.1371/journal.pbio.2003611)
Supplement: S2 Data — The raw data presented in worksheets 1–4 serve as underlying data for Fig 2B–2D and 2F–2H. (XLSX) [file pbio.2003611.s012.xlsx]

## Sheet: Fig 2B and C
			QC												Cummulativ QC												QC						Cummulative QC
			Ctrl			NO			Ctrl+ODQ			NO+ODQ			Ctrl			NO			Ctrl+ODQ			NO+ODQ			NOS C			NOS D15			NOS C			NOS D15
	msec		mean	SEM		mean	SEM		mean	SEM		mean	SEM
	20		200.34	14.9471		92.7692	10.36		199.856	22.1575		129.672	11.0981		200.34	14.5485		92.7692	10.36		199.856	22.1575		129.672	11.0981		237.146	26.991		224.044	62.7146		224.044	62.7146		237.146	26.991
	40		185.097	13.6111		104.728	9.09463		185.233	18.1947		139.088	11.7421		385.437	27.2052		197.497	18.7727		385.089	39.0928		268.759	21.7568		189.101	23.5759		196.748	52.3229		420.793	114.869		426.247	50.0007
	60		187.509	13.8406		118.233	10.4413		184.815	17.6095		146.512	12.9431		572.946	40.205		315.73	28.7195		569.904	56.6498		415.272	34.125		175.867	21.4759		173.522	44.5222		594.315	159.378		602.113	71.1915
	80		187.052	14.5915		121.531	10.2827		192.197	17.2676		156.475	15.7945		759.998	54.0849		437.261	38.6214		762.101	73.3379		571.746	48.9066		174.656	19.0292		148.78	30.9682		743.095	189.671		776.769	89.7936
	100		185.874	14.3592		126	10.0742		187.671	15.8429		149.361	13.9813		945.872	67.5014		563.261	48.3512		949.772	88.7722		721.107	62.1856		165.673	19.0532		141.538	31.0205		884.633	220.641		942.442	108.36
	120		183.393	13.7396		131.882	10.6835		186.661	16.6536		147.467	15.1483		1129.27	80.4274		695.143	58.5362		1136.43	104.679		868.575	76.3933		151.896	17.1665		135.561	28.944		1020.19	249.068		1094.34	125.172
	140		178.611	13.6732		129.326	10.0421		186.25	16.5956		142.267	14.7449		1307.88	93.2969		824.469	68.2393		1322.68	120.226		1010.84	90.5752		139.704	18.4584		141.14	30.8585		1161.33	279.471		1234.04	140.117
	160		172.063	12.7038		129.514	10.6127		176.168	19.386		141.302	13.9449		1479.94	105.361		953.983	78.3919		1498.85	139.164		1152.14	104.457		119.977	17.7143		131.346	36.5978		1292.68	308.506		1354.02	153.227
	180		170.317	13.5073		127	10.1455		171.744	16.3403		136.321	15.6239		1650.26	118.306		1080.98	87.9463		1670.59	155.061		1288.46	119.75		107.326	18.8442		119.525	34.9574		1412.2	337.733		1461.34	165.31
	200		162.766	13.289		123.761	9.86416		165.143	19.7631		133.559	15.6241		1813.02	130.762		1204.74	97.5954		1835.74	174.385		1422.02	134.95		88.7982	19.4214		120.344	31.5149		1532.55	365.637		1550.14	178.814
	220		161.561	11.885		126.119	9.79724		168.99	16.9063		133.41	14.5257		1974.58	141.941		1330.86	106.887		2004.73	191.065		1555.43	149.348		81.3242	19.8361		116.491	28.2757		1649.04	391.518		1631.47	192.851
	240		156.613	12.5107		121.583	9.64428		162.055	18.8486		130.101	14.7657		2131.2	153.886		1452.45	116.381		2166.78	209.742		1685.53	163.768		69.597	19.8338		108.271	23.573		1757.31	413.911		1701.06	205.248
	260		158.403	11.9152		121.037	9.75088		168.719	17.4527		127.096	14.3711		2289.6	165.291		1573.48	125.729		2335.5	226.649		1812.63	178.053		69.3797	19.3037		102.838	16.4072		1860.15	429.275		1770.44	218.313
	280		153.976	11.6395		119.836	9.075		157.466	20.3445		125.812	14.2684		2443.58	176.323		1693.32	134.634		2492.97	246.961		1938.44	192.224		70.9311	20.8216		102.515	16.9361		1962.66	445.17		1841.37	234.125
	300		151.971	11.235		117.373	9.49419		159.939	18.2873		125.913	15.1196		2595.55	187.084		1810.69	143.826		2652.91	264.881		2064.36	207.255		73.9642	20.4986		98.3545	9.9323		2061.02	455.06		1915.34	249.345
	320		149.393	11.4079		115.606	9.83285		153.57	17.2973		122.464	14.012		2744.94	197.915		1926.3	153.352		2806.48	281.825		2186.82	221.16		72.9993	21.4348		87.7851	16.4682		2148.8	471.281		1988.34	265.421
	340		149.927	10.7969		119.917	9.27995		153.918	15.0278		123.921	13.7413		2894.87	208.24		2046.21	162.391		2960.39	296.422		2310.74	234.761		80.2985	24.3718		84.5679	22.8825		2233.37	493.744		2068.64	286.249
	360		148.131	10.8665		112.929	9.71931		144.494	18.5091		119.939	15.526		3043	218.712		2159.14	171.899		3104.89	314.824		2430.68	249.961		70.264	19.9293		64.8484	16.8866		2298.22	500.159		2138.9	303.059
	380		147.996	10.6642		115.896	9.22452		149.653	17.1675		121.317	15.1711		3191	228.908		2275.04	180.819		3254.54	331.544		2552	265.005		68.9104	18.8424		67.9829	19.9103		2366.2	518.795		2207.81	318.995
	400		144.619	10.5572		115.163	9.98163		145.248	19.2452		119.311	14.4749		3335.61	239.028		2390.2	190.348		3399.79	350.542		2671.31	279.078		69.01	19.1553		71.4075	22.7868		2437.61	538.268		2276.82	334.086
	420		146.99	10.5258		115.161	8.99003		147.885	15.5445		117.427	14.2651		3482.6	249.045		2505.36	199.145		3547.68	365.72		2788.73	293.257		69.0595	20.5825		66.3981	30.0576		2504.01	567.621		2345.88	351.133
	440		144.57	11.4165		109.564	9.19446		139.982	18.365		115.632	14.0553		3627.17	259.978		2614.93	208.205		3687.66	383.978		2904.37	307.216		66.4844	18.7583		79.5781	31.6713		2583.59	599.26		2412.36	366.739
	460		143.398	11.6483		107.637	9.41902		139.753	16.1029		113.543	14.7385		3770.57	271.131		2722.56	217.126		3827.41	399.565		3017.91	321.676		67.4044	18.9684		71.3484	33.9071		2654.93	632.163		2479.77	382.917
	480		140.294	11.652		110.567	8.69864		143.87	16.2239		114.569	15.3619		3910.87	282.26		2833.13	225.61		3971.28	414.521		3132.48	336.844		64.1082	16.8295		79.0759	27.5958		2734.01	659.639		2543.88	397.467
	500		140.897	10.5097		107.098	9.21631		138.261	17.5301		114.311	14.7899		4051.76	292.302		2940.23	234.432		4109.54	431.415		3246.79	351.505		67.5657	19.612		83.6526	42.3535		2817.66	701.985		2611.44	414.38
	520		138.044	11.0051		108.427	8.93728		144.186	16.2761		111.977	14.3993		4189.81	302.841		3048.66	243.224		4253.73	446.456		3358.77	365.777		70.0287	19.7162		77.9792	30.293		2895.64	732.134		2681.47	431.65

## Sheet: Fig 2D
		Pool size
		Ctrl	NO	Ctrl+ODQ	NO+ODQ	NOS C	NOS D15
		554.545	300	300	318.868	489.286	947.887
		336.538	203.636		454.717
						1060	1204.44
		396.774	246.667
						777.778	721.569
		590.476	232.836	590.588	255.172
						1233.33
		545.455		530.588	253.846
			250.769
		379.208				471.698
				510.526	362.5
			97.0149
		228.378
					471.154	614.583
			183.333
		139.744
					211.628
			113.846			1897.7
				429.474
		759.677
					247.917
			143.077
						446.9
		334.483
					215.094
			120
				1182.93
						1722
		453.846
			505.085
				640.385
						542
		574.138
			64.5161
		191.549				1472.1
			64.4737
				572.527
		571.93
			48.2759
				451.064
		462.069
			250
				484.932
		538.75
			144.737
		371.93
		223.077
		331.579
		652.941
		375.581

## Sheet: Fig 2F and G
			mean QC			mean cummulative QC			QC			mean cummulative QC
			Ctrl			Ctrl			NO			NO
time			mean	SEM		mean	SEM		mean	SEM		mean	SEM
0
20			219.233	26.9908		235.455	42.2569		119.057	17.1915		122.629	18.8012
40			206.016	27.1182		464.816	81.4428		118.095	13.0385		241.423	33.0825
60			214.668	25.3112		704.332	117.885		126.632	13.1121		369.576	47.4114
80			197.771	23.4446		928.532	149.427		133.492	13.1897		503.589	61.5799
100			204.298	25.0427		1160.43	184.189		137.308	13.4891		640.878	76.2382
120			195.455	24.8452		1386.24	214.716		135.366	13.5083		776.956	90.9092
140			193.151	21.579		1603.09	244.816		132.609	12.8824		909.442	105.015
160			190.379	23.8744		1827.53	272.551		131.835	12.5666		1040.42	118.818
180			193.271	20.9708		2049.58	297.54		131.43	11.7603		1170.97	131.329
200			181.286	23.9456		2266.14	323.555		128.249	11.4467		1298.74	143.855
220			186.199	21.9702		2481.98	350.388		128.468	13.0633		1425.93	158.076
240			175.776	21.8157		2690.79	373.766		126.68	13.0181		1551.22	172.309
260			185.264	24.6534		2906.11	406.048		124.782	12.6209		1675.51	185.742
280			172.477	22.542		3112.51	431.196		120.689	12.3371		1793.95	198.902
300			175.8	21.2689		3315.67	458.301		123.067	11.7956		1915.81	211.772
320			173.314	21.7138		3520.81	482.8		119.362	12.0686		2032.27	224.558
340			175.327	19.9936		3722.62	508.216		118.671	11.7564		2149.83	237.226
360			165.247	21.2126		3917.65	532.996		118.907	12.1503		2266.88	250.32
380			171.957	21.4206		4116.13	561.269		115.547	12.0214		2378.93	262.907
400			168.627	23.4251		4314.09	591.172		115.532	11.6704		2491.81	275.204
420			172.295	21.3095		4513.34	619.107		108.189	11.0934		2597.3	286.962
440			164.21	21.2044		4705.84	645.374		113.086	12.0227		2709.41	299.758
460			162.519	19.474		4895.57	669.05		110.293	12.2343		2817.52	312.287
480			158.4	20.2692		5080.83	694.395		109.846	12.3157		2925.68	324.957
500			162.299	19.9355		5268.1	719.881		109.525	11.35		3032.63	336.795
520			158.638	24.1912		5457.12	750.447		108.188	10.8713		3138.82	347.641
540			162.739	21.6999		5646.62	778.961		110.901	12.5271		3246.71	360.737
560			154.702	22.4168		5830.91	806.871		107.649	10.3177		3352.41	371.843
580			161.691	22.0562		6018.97	834.988		108.01	11.7394		3459.09	384.639
600			153.481	22.3015		6201.83	862.494		109.569	11.1638		3566.98	396.787
620			160.072	21.4298		6389.96	888.817		105.586	10.9136		3670.56	408.582
640			154.671	22.5784		6575.41	916.62		106.599	11.6624		3774.49	421.13
660			153.84	20.4907		6753.42	943.426		108.618	11.8137		3881.44	433.965
680			152.389	22.829		6937.24	970.753		103.082	11.6466		3982.25	446.354
700			154.788	20.5628		7117.93	996.984		107.535	11.9344		4088.32	459.33
720			147.955	20.5668		7293.75	1021.41		107.686	11.3752		4193.13	471.445
740			160.255	22.2405		7477.93	1051.8		102.825	11.8977		4293.87	484.197
760			152.427	22.0337		7663.57	1075.79		105.531	11.7382		4397.72	496.724
780			156.67	19.8493		7846.55	1099.11		103.461	11.1532		4498.63	508.635
800			151.513	23.5822		8030.67	1126.23		105.312	11.6474		4601.88	521.027
820			153.4	22.2052		8214.2	1152.59		102.632	11.924		4703.3	534.172
840			149.548	21.8789		8393.4	1178.07		102.948	11.1013		4804	546.107
860			153.831	21.0313		8575.82	1202.86		103.096	11.532		4904.76	558.337
880			148.837	22.6831		8757.95	1228.16		101.926	11.6159		5004.79	570.685
900			152.943	19.6223		8936.53	1251.3		96.8255	9.83619		5099.57	580.601
920			145.944	22.354		9113.31	1277.84		99.2928	11.7588		5197.11	593.149
940			152.752	18.8533		9293.1	1297.77		96.7081	10.9335		5292.22	605.119
960			152.414	21.9374		9478.67	1320.68		99.3585	11.388		5388.59	617.211
980			156.402	21.0349		9667.95	1341.3		96.7665	10.8789		5483.82	628.34
1000			144.236	21.4582		9841.98	1365.83		97.1252	12.078		5579.32	641.277
1020			151.38	21.5699		10023.8	1389.81		97.9919	10.9285		5673.96	652.706
1040			142.621	20.0222		10195.7	1411.62		98.3744	10.9832		5770.49	664.221
1060			152.698	19.1377		10375.7	1431.28		94.5784	11.0897		5861.88	675.317
1080			144.462	21.2451		10550.6	1455.53		98.0084	10.7935		5957.91	686.577
1100			145.067	20.3489		10723.4	1478.56		94.1204	10.4751		6049.57	697.496
1120			148.451	21.0477		10902.3	1501.24		98.2957	11.987		6146.43	710.265
1140			154.297	19.0992		11082.5	1521.66		93.2688	10.9342		6237.69	721.26
1160			147.897	19.4085		11259.3	1541.85		95.1921	10.6996		6331.26	732.699
1180			149.476	22.0182		11436.9	1568.41		90.0294	10.8167		6419.77	743.741
1200			142.198	19.5316		11607.3	1587.84		94.7277	10.4906		6513.03	754.803
1220			147.511	19.4654		11781.5	1609.98		89.1241	9.96852		6599.82	765.079
1240			143.715	19.936		11955.6	1629.57		94.0295	10.4644		6692.27	775.666
1260			141.96	20.3038		12124	1652.86		89.2246	10.2331		6778.52	785.238
1280			150.611	22.9136		12308	1677.97		95.9181	10.6254		6872.73	796.354
1300			147.996	21.3623		12482.5	1704.03		88.0008	10.834		6958.15	807.187
1320			141.983	21.7876		12654	1728.82		94.2636	10.0098		7050.32	817.784
1340			143.217	19.1756		12820.8	1752.31		91.685	11.2201		7140.44	829.451
1360			143.127	20.8364		12992.1	1776.19		89.0409	9.42428		7226.44	838.8
1380			138.122	19.4825		13156.2	1799.28		88.9	10.3778		7314.38	849.821
1400			137.889	18.0432		13320	1817.64		93.2797	11.1828		7406.09	860.83
1420			147.012	18.2118		13489.5	1838.62		88.3842	8.95611		7492.73	869.629
1440			136.068	19.9673		13654.5	1858.37		90.7149	9.8731		7580.71	879.976
1460			140.96	20.8607		13821.7	1882.16		91.853	10.7029		7671.49	890.894
1480			137.508	21.9712		13990.2	1906.58		82.5772	9.5206		7751.31	900.099
1500			139.03	19.2835		14154.5	1928.05		90.7818	10.4261		7841.3	910.892
1520			135.552	21.8401		14318.9	1953.25		83.823	9.84492		7923.04	920.654
1540			148.59	21.0944		14493.7	1977.84		89.3844	10.489		8008.86	931.245
1560			128.486	19.6302		14649.3	1998.45		92.133	10.8027		8099.39	942.321
1580			139.734	18.0909		14812.7	2018.55		79.3895	9.38982		8175.73	951.367
1600			134.066	18.5785		14974.4	2037.42		87.7876	10.1657		8261.38	962.031
1620			135.398	18.5664		15134.1	2058.43		84.1958	9.52833		8343.66	971.995
1640			135.749	21.0282		15299.3	2082.34		86.4461	9.8286		8429.02	982.535
1660			138.694	17.5515		15462	2101.45		90.2957	10.6043		8517.63	993.556
1680			132.946	19.3803		15621.7	2121.31		85.2321	9.92498		8600.33	1003.88
1700			136.69	19.1392		15782	2144.26		87.6301	10.2785		8686.85	1014.59
1720			133.517	22.2391		15949	2167.08		82.162	9.71808		8767.17	1024.6
1740			137.876	17.4341		16108.4	2186.52		83.4902	9.65148		8848.67	1034.75
1760			132.124	19.042		16262.7	2208.85		84.4706	9.03745		8930.57	1044.05
1780			137.018	18.8947		16423.2	2230.58		85.0077	10.3015		9013.78	1054.81
1800			133.053	19.7843		16584.4	2251.6		82.1753	9.59252		9093.4	1064.17
1820			139.748	20.0701		16745.2	2277.09		85.0933	8.71291		9177.25	1073.32
1840			137.089	21.2147		16909.5	2300.93		89.9209	11.2394		9266.06	1084.72
1860			135.256	20.3573		17065.6	2326.73		78.9377	9.40113		9341.82	1093.67
1880			131.629	20.4893		17225.3	2349.81		86.0091	10.8289		9425.92	1104.34
1900			129.788	18.0975		17379.6	2369.68		82.1458	9.56384		9506.33	1114.24
1920			133.522	21.7859		17542.1	2395.29		81.483	9.418		9584.88	1124.03
1940			133.984	19.0818		17701.5	2415.6		81.2803	9.17616		9664.48	1133.37
1960			129.364	21.4537		17863	2437.58		83.2548	8.94626		9746.98	1143.08
1980			134.869	19.3455		18020.5	2460.37		85.1425	10.9504		9829.61	1153.81
2000			127.68	20.7969		18174.1	2484.67		78.6118	10.0665		9906.01	1164.28
2020			134.063	17.8748		18331.7	2504.21		78.6478	8.66857		9982.22	1172.92
2040			131.3	19.289		18489.4	2525.14		77.5974	9.29295		10058.5	1182.92
2060			134.15	20.4339		18650.7	2548.98		86.2766	10.1304		10143.2	1193.22
2080			129.091	21.5697		18806	2572.99		80.7463	9.9676		10221.7	1203.15
2100			130.609	19.1588		18958.2	2596.8		76.2054	8.24742		10296.1	1211.86
2120			129.558	21.0206		19117	2619.33		84.5573	10.5133		10379.1	1222.61
2140			126.951	17.5916		19262.6	2639.72		78.0026	8.80479		10455.8	1231.95
2160			128.613	20.5876		19418.3	2663.01		81.1372	9.13937		10534.3	1241.31
2180			130.376	20.1395		19571.7	2687.43		82.1377	10.8526		10616	1252.6
2200			129.76	19.9863		19727.3	2708.84		80.7352	9.56286		10694.9	1262.68
2220			137.24	18.3729		19887	2728.98		80.8641	10.0794		10774.1	1273.51
2240			129.897	21.0439		20044.3	2753.59		83.5517	10.8307		10855.9	1284.22
2260			136.607	20.9522		20205.7	2777.9		78.8704	9.16108		10932.9	1293.93
2280			127.437	21.9165		20360.8	2802.79		77.7926	8.34248		11009.5	1302.77
2300			128.007	17.1997		20508.6	2819.57		80.0886	10.4746		11088.8	1313.1
2320			132.606	22.8341		20669.8	2846.39		76.5223	8.7144		11163.3	1322.05
2340			132.434	20.9381		20825.4	2870.76		77.3865	8.90599		11238.8	1331.47
2360			130.145	22.5249		20986.2	2894.66		80.1755	10.2879		11318.1	1341.75
2380			134.759	22.5223		21148.2	2920.28		75.32	7.89532		11392.3	1350.21
2400			124.447	19.3922		21300.2	2939.16		75.7461	8.79548		11466	1359.18
2420			129.632	18.4818		21449.4	2961.2		75.0829	8.88274		11539.3	1368.28
2440			128.781	22.4316		21608.1	2986.75		80.5361	10.5128		11618.8	1378.89
2460			134.478	22.5551		21769.2	3014.57		75.5408	8.27407		11693.1	1387.81
2480			122.515	20.8902		21919.1	3036.5		81.9187	10.0057		11772.9	1398.12
2500			126.927	19.4512		22068.9	3058.94		75.0071	7.94258		11846.3	1406.64
2520			124.173	21.1382		22219.1	3081.15		76.6813	8.67127		11922.4	1416.1
2540			137.235	19.2909		22378.1	3101.85		75.5419	8.50597		11995.7	1424.91
2560			120.055	18.8779		22522.7	3121.7		76.7424	8.59746		12070.8	1433.77
2580			131.867	19.9348		22678.2	3145.2		77.3321	8.85196		12146.4	1443.17
2600			123.883	19.7985		22828.6	3165.64		77.0874	10.8673		12221.8	1453.2
2620			131.515	18.3387		22982.8	3185.83		74.8846	9.21556		12296.1	1462.97
2640			127.55	22.1429		23137.4	3211.55		73.1263	8.3027		12368.1	1471.92
2660			128.623	20.4401		23290.1	3234.77		80.5792	11.5262		12447.5	1482.76
2680			128.783	23.0469		23450.4	3260.32		73.9901	8.61318		12518.9	1491.65
2700			129.142	18.9758		23601.1	3280.68		78.0345	9.19702		12595.8	1500.89
2720			121.628	19.9895		23747.4	3303.44		72.634	8.06118		12666.9	1509.21
2740			129.908	19.2494		23897.7	3326.15		77.8516	10.0653		12744.7	1519.4
2760			123.19	21.9544		24049.1	3351.07		75.0957	8.42716		12819.1	1528
2780			128.145	18.1849		24199.7	3371.35		73.8374	8.43004		12892.1	1537.06
2800			124.036	21.2231		24352.9	3393.32		79.3257	11.097		12970.1	1547.08
2820			125.526	19.8059		24502.8	3416.43		70.7447	8.76894		13040.1	1556.36
2840			123.586	19.3519		24649.3	3436.72		77.0727	10.0331		13115.7	1566.47
2860			122.402	22.7847		24800.1	3462.37		73.446	8.46116		13187	1575.22
2880			119.321	21.9363		24949	3484.85		71.5869	7.80935		13258.3	1583.49
2900			118.676	19.6406		25091.2	3504.76		81.9304	11.3195		13339.2	1594.48
2920			118.674	21.1449		25239.7	3524.46		73.6366	8.75645		13410.7	1603.66
2940			116.263	21.4387		25382.4	3546.16		73.9195	8.92533		13484.1	1613.35
2960			118.184	22.9758		25530.3	3569.88		68.3475	7.97289		13550.9	1621.69
2980			118.354	21.5324		25676.3	3593.34		74.726	9.89336		13625.2	1631.72
3000			119.524	21.054		25822.7	3615.48		71.381	8.2038		13694.4	1640.1
3020			116.338	20.1637		25966.4	3635.77		74.5152	7.80848		13767.4	1648.39
3040			116.192	22.3651		26110.5	3661.64		74.3575	10.1226		13840.5	1658.56
3060			113.918	19.7513		26254	3680.01		68.3749	8.61121		13907.9	1667.73
3080			122.093	22.4333		26404.6	3703.56		71.6102	8.04016		13978.6	1676.36
3100			118.313	20.449		26547.9	3725.54		77.3672	10.0621		14055.6	1686.13
3120			128.17	17.9716		26694.1	3747.15		73.8618	8.71066		14129.3	1695.36
3140			116.728	18.5756		26833.3	3768.37		67.3167	8.58424		14195.5	1704.16
3160			122.479	20.1393		26977.4	3793.84		76.7145	10.8777		14271.2	1714.57
3180			121.66	20.3061		27125.6	3816.07		70.1107	8.29603		14341.1	1723.38
3200			128.823	19.2233		27273.9	3839.26		72.9924	8.30014		14412.6	1731.77
3220			121.033	20.3673		27418.5	3863.33		75.427	9.60865		14487.3	1741.78
3240			124.096	17.0918		27559	3884.24		71.6333	8.36561		14556.8	1750.59
3260			120.38	18.51		27699.4	3906.16		69.9712	7.98139		14625.6	1758.45
3280			121.23	17.4371		27837.9	3927.83		68.8774	7.89354		14693.5	1766.89
3300			119.455	17.7982		27979.4	3947.95		72.9825	8.35345		14765.6	1775.47
3320			123.74	17.9889		28120.3	3969.98		71.6443	8.82593		14836	1784.98
3340			119.364	19.4009		28263.1	3991.62		74.225	10.8596		14910.4	1795.34
3360			121.486	18.0942		28403.4	4014.65		72.0251	8.95375		14981	1804.78
3380			120.005	17.5924		28543.6	4034.9		69.6983	8.53778		15049.6	1813.75
3400			129.966	19.9576		28692.9	4057.31		74.8811	9.50528		15124	1822.94
3420			120.353	17.6996		28833.5	4078.32		68.5716	8.17826		15191.2	1831.38
3440			121.091	18.2495		28973.8	4101.29		70.217	8.61511		15260.2	1840.62
3460			121.452	18.8861		29115.4	4124.57		75.6312	11.8629		15335	1851.83
3480			124.589	18.5326		29260.1	4146.69		69.2542	7.30118		15403.4	1859.53
3500			121.696	19.5694		29404.6	4169.13		73.3607	11.3118		15476.2	1870.69
3520			126.391	19.4999		29550.3	4193.73		69.2181	8.58465		15544.8	1879.7
3540			118.002	18.2941		29691.9	4212.86		73.5841	9.96554		15617.6	1889.75
3560			120.28	18.1982		29831	4235.58		68.1625	7.3763		15685.2	1897.61
3580			115.684	19.4614		29968.3	4259.44		67.1574	7.51071		15750.8	1905.53
3600			123.549	18.041		30109.2	4281.39		75.2452	12.3255		15825	1916.7
3620			123.455	19.7762		30255.1	4305.32		65.2655	7.4894		15888.1	1924.51
3640			114.705	19.7485		30390.4	4328.8		68.7625	7.64282		15956.8	1932.59
3660			121.762	19.2386		30531	4354.66		74.255	10.8673		16031.5	1942.47
3680			112.014	17.2688		30663.4	4375.67		69.3522	8.39045		16100.3	1951.25
3700			112.642	22.6389		30805.6	4401.9		66.0889	7.8486		16165.2	1959.52
3720			113.586	21.2116		30944.5	4425.24		74.1012	10.4026		16239.1	1969.98
3740			113.57	21.3429		31084.9	4447.57		65.7003	8.0672		16303.5	1978.49
3760			111.4	21.1804		31224	4468.97		66.5515	8.40327		16370.1	1987.67
3780			109.401	19.4129		31357.7	4489.56		73.8	10.963		16443.4	1998.18
3800			106.841	16.8496		31487.9	4506.74		68.4259	8.19363		16511.4	2006.93
3820			109.871	20.2468		31622.2	4526.34		71.7919	10.3524		16582.7	2017.63
3840			107.878	20.7356		31755.8	4548.29		67.4733	7.76994		16649.6	2025.74
3860			110.121	19.6356		31890.9	4567.44		68.5975	8.41816		16717.6	2034.96
3880			108.785	18.4201		32022.2	4585.83		71.7386	10.8977		16789.2	2045.24
3900			109.518	18.9572		32152.3	4607.33		64.3441	8.07569		16853.4	2054.16
3920			110.909	17.9492		32283.9	4624.31		71.3692	10.4255		16924.2	2063.99
3940			110.13	17.6442		32415.8	4642.21		66.4864	7.96656		16989.9	2072.35
3960			110.83	20.6081		32553.4	4662.42		68.778	10.6518		17059.2	2082.95
3980			106.475	17.3609		32683.3	4677.38		67.6286	7.93429		17126.3	2091.28
4000			111.121	19.2733		32821.8	4695.95		71.4335	9.84074		17198	2101.72
4020			111.527	16.0125		32950.6	4715.8		65.5452	7.23532		17262.1	2109.36
4040			108.162	16.3705		33077.4	4731.89		70.1148	8.8308		17332	2118.27
4060			112.976	17.5678		33208.4	4751.83		65.8322	7.80807		17397.9	2126.34
4080			112.274	18.0724		33342.3	4769.98		61.9433	7.70636		17459.3	2134.59
4100			108.146	14.4089		33461.2	4788.69		67.9433	9.8387		17526.6	2144.48
4120			109.062	14.4249		33587.9	4802.67		65.4355	8.1356		17591.1	2153.03
4140			112.642	15.712		33712.1	4822.75		66.4492	7.23444		17656.7	2160.77
4160			108.601	16.2347		33836.9	4843.38		69.4321	10.4639		17726.5	2170.36
4180			113.693	15.6569		33963.9	4862.58		65.0673	8.14234		17791.1	2179.05
4200			110.438	16.8331		34090.7	4881.82		65.8063	7.69589		17856.7	2187.24
4220			114.815	15.0526		34217.5	4899.28		69.8494	10.4312		17926.8	2196.76
4240			113.837	15.4311		34348.9	4916.5		66.1403	8.08853		17991.9	2205.32
4260			115.332	15.9661		34476.2	4935.96		62.0559	8.23379		18053.7	2214.25
4280			103.93	14.3725		34594.7	4953.07		70.249	10.9624		18124.2	2224.53
4300			113.184	15.42		34720.8	4972.6		62.6897	7.74587		18186	2232.76
4320			111.591	16.6751		34848.9	4992.13		65.6083	8.69764		18251.4	2242.08
4340			114.871	15.0981		34977.6	5008.39		69.4138	10.8253		18320.6	2252.09
4360			108.649	16.8185		35105.9	5026.61		65.1749	7.77414		18385.3	2260.27
4380			113.903	15.4017		35232.8	5044.92		63.6762	8.33289		18449.3	2269.22
4400			105.132	16.3735		35352.8	5064.72		70.6915	10.757		18519.3	2279.08
4420			117.147	16.8272		35482.8	5083.93		61.1613	7.54004		18579.3	2287.19
4440			106.52	15.16		35606	5101.41		62.0638	7.35835		18641.1	2295.02
4460			109.322	15.8441		35727.2	5122.03		69.3163	11.3352		18711.4	2306
4480			107.65	15.1287		35849.6	5141.55		62.9137	7.98526		18773.9	2314.56
4500			111.872	14.9905		35972.2	5158.44		61.9882	6.82521		18835.1	2321.78
4520			105.732	14.7364		36094.1	5174.92		70.1858	10.542		18904.9	2331.76
4540			109.677	15.3744		36217.8	5194.09		66.0984	7.69652		18970.9	2340.05
4560			106.343	16.0345		36338.8	5210.42		63.9277	7.39456		19034	2347.72
4580			111.561	16.5712		36464.6	5230.86		69.1784	11.1233		19103.8	2358.02
4600			108.098	16.775		36588.6	5249.04		61.5179	7.73299		19164.3	2365.95
4620			108.931	15.3569		36711.7	5267.09		64.6244	7.53689		19228.8	2373.84
4640			105.677	16.0296		36834	5285.29		65.2672	8.8691		19294.1	2382.62
4660			108.449	15.4093		36956.6	5304.07		63.3947	7.65731		19356.6	2390.49
4680			107.348	16.9288		37078.4	5324.6		62.68	7.34828		19419.6	2398.38
4700			111.351	15.1387		37200.6	5342.11		68.5667	10.0787		19487.5	2407.99
4720			107.007	17.2998		37327.1	5361.03		64.4951	7.39055		19551.8	2415.38
4740			102.946	13.9585		37443.1	5377.08		61.6346	7.31515		19612.3	2423.16
4760			101.291	15.2671		37559	5394.01		65.4541	9.63762		19678.8	2432.87
4780			111.125	16.3022		37685.1	5413.12		61.4386	7.68173		19740.1	2441.1
4800			109.477	15.8692		37809.1	5432.46		67.8667	9.74563		19808.2	2451.02
4820			114.962	17.9093		37941.2	5454.83		64.1608	7.52695		19872.4	2458.92
4840			110.667	18.4021		38068.7	5477.32		67.6114	9.67754		19940.2	2468.38
4860			109.273	16.3916		38194.6	5497.53		61.5345	7.11752		20001.2	2475.62
4880			108.04	17.2104		38320	5517.98		65.526	9.75895		20067.5	2485.42
4900			106.716	14.4175		38436.5	5537.55		62.0113	7.72213		20129.5	2493.88
4920			103.867	16.2051		38554.2	5557.23		66.7739	9.6966		20197.4	2503.77
4940			111.972	17.5101		38681.1	5579.33		61.089	7.51663		20258.6	2511.55
4960			104.806	17.3117		38804.1	5598.54		61.0966	7.95737		20319.9	2519.73
4980			108.617	14.0224		38925.2	5615.39		61.9198	7.89236		20381.9	2528.25
5000			110.132	18.5987		39052.1	5638.1		62.6329	7.69575		20445.3	2536.33
5020			113.252	16.8443		39179.5	5659.39		68.1005	10.4249		20514.4	2546.52
5040			111.48	15.9873		39305.6	5680.31		61.0941	6.86398		20575.8	2553.5
5060			113.984	17.5799		39435.6	5702.57		60.2294	7.51		20636.7	2561.58
5080			108.474	15.5925		39558.3	5722.39		64.7409	10.6807		20702.8	2571.16
5100			114.246	17.9814		39685.5	5745.23		59.4806	7.32941		20762	2578.92
5120			106.607	16.8988		39804.4	5767.59		59.6177	7.35306		20822	2586.56
5140			110.573	16.188		39928.5	5786.32		65.8792	10.362		20889.7	2596.6
5160			111.967	15.5911		40051.6	5806.82		58.9981	6.75047		20948.4	2603.77
5180			112.944	15.8163		40176.1	5826.65		60.1645	7.96609		21008.7	2612.27
5200			112.449	17.504		40302.5	5849.67		68.3683	10.3018		21076.6	2621.65
5220			104.342	15.5884		40418.3	5871.48		60.2702	7.56447		21136.5	2629.6
5240			115.077	17.4773		40548.5	5894.02		61.2452	7.05986		21198	2637.16
5260			115.827	17.7408		40677.3	5917.31		68.2667	10.9234		21266.6	2647.89
5280			113.017	15.1986		40797.4	5937.24		60.1204	7.8193		21326.3	2656.03
5300			108.124	15.1567		40915.9	5957.25		58.6838	7.75078		21385.7	2664.04
5320			105.964	16.3443		41034.6	5979.24		59.2335	7.47504		21445.3	2671.96
5340			109.974	16.2459		41157.2	6000.62		68.2097	10.8458		21513.9	2682.65
5360			117.451	17.6249		41287.2	6022.79		61.2124	7.02203		21574.8	2690.19
5380			109.258	17.2718		41410.7	6041.57		63.5895	7.86655		21638.1	2698.56
5400			113.902	16.7008		41536.6	6062.88		58.3572	8.01562		21696.7	2707.22
5420			110.943	16.0208		41659	6083.09		63.1171	8.85893		21760.1	2716.48
5440			110.256	18.0888		41784.3	6107.74		57.2389	6.95119		21818.7	2723.59
5460			112.082	17.0095		41909	6130		60.2078	7.38568		21877.3	2731.12
5480			114.085	16.2442		42033.5	6151.62		60.209	7.90584		21936.9	2739.2
5500			111.347	16.4163		42156.6	6173.64		67.0098	10.892		22005.3	2749.78
5520			109.78	16.1915		42277.6	6195.25		61.4834	8.12636		22066.4	2758.47
5540			113.901	17.1013		42404.2	6217.23		60.2177	7.55616		22127	2766.05
5560			106.443	15.6483		42520.6	6239.09		59.9492	7.86446		22186.3	2774.25
5580			109.087	17.7002		42645.3	6260.94		64.4959	9.0642		22251.7	2783.79
5600			111.771	17.1061		42771.4	6282.97		62.0383	7.67371		22313.9	2791.73
5620			114.607	19.3523		42900.1	6308.18		61.4964	8.23257		22376.5	2800.51
5640			114.416	18.1947		43027	6333.08		66.4613	10.9841		22444.3	2811.01
5660			110.644	17.6713		43152.6	6356.37		57.5069	7.01416		22502.8	2818.32
5680			112.859	17.7071		43276.9	6381.08		56.5638	6.69825		22560.4	2825.19
5700			107.482	16.3915		43397.1	6401.56		58.9873	7.70078		22619.8	2833.57
5720			108.634	17.4379		43518.1	6425.46		60.4376	8.84564		22680.4	2842.23
5740			117.116	17.6959		43646.8	6450.02		58.1107	7.44693		22740.4	2850.13
5760			111.27	16.4261		43765.4	6473.55		59.4985	7.33322		22798.9	2858.01
5780			111.085	19.353		43890.2	6499.53		62.4835	9.42048		22861.6	2867.95
5800			113.31	17.2596		44013.1	6522.24		58.6631	7.59187		22920	2875.96
5820			106.901	20.0311		44140	6547.95		57.2987	7.83603		22977.3	2884.3
5840			106.838	17.4479		44263.1	6571.87		60.3499	9.58998		23038.3	2893.86
5860			104.604	18.5733		44387	6595.52		57.3202	6.92422		23096.5	2901.26
5880			106.636	18.4253		44509.7	6620.2		58.7179	7.86753		23155.5	2909.38
5900			102.912	16.7489		44630.1	6639.52		57.492	7.48543		23212.7	2917.24
5920			111.927	18.8181		44761.5	6663.34		56.7545	6.88789		23270.3	2924.53
5940			107.858	19.9499		44889.5	6689.27		64.5893	10.5066		23336.8	2934.51
5960			102.446	17.5324		45008.8	6712.72		57.6061	7.22755		23394.4	2942.15
5980			106.468	16.7027		45133	6732.21		62.4179	8.28072		23456.6	2951.16
6000			111.432	18.0767		45259.9	6755.88		67.7202	9.81282		23524.9	2961.1
6020			108.895	20.3121		45386.8	6782.88		58.587	7.86769		23584	2969.42
6040			107.375	19.0465		45511.6	6805.38		57.7308	7.43871		23641.7	2977.09
6060			102.988	19.11		45633.7	6830.17		66.2477	10.157		23709.1	2986.89
6080			107.729	16.3709		45753	6851.22		60.5876	9.10014		23771.3	2996.21
6100			106.034	19.6714		45876.7	6875.9		58.9916	8.42823		23830.1	3004.95
6120			105.174	18.525		45998.3	6900.06		65.2263	11.4083		23896.5	3016.08
6140			111.341	17.7862		46122.1	6923.72		60.3812	8.53424		23957.8	3025.03
6160			106.832	19.4669		46246.4	6949.25		61.3132	8.15601		24020.1	3033.47
6180			103.347	16.5133		46366.8	6969.37		64.7787	8.92475		24085.5	3042.8
6200			112.463	17.6636		46491	6992.9		58.0756	7.50759		24144	3050.89
6220			113.692	18.1836		46611	7017.27		61.8064	9.85849		24207.6	3060.93
6240			111.894	17.5257		46734.6	7040.5		55.9271	7.58587		24264.4	3068.82
6260			106.103	16.7343		46853.5	7063.23		64.9304	8.86537		24329	3078.16
6280			104.906	15.0621		46966.7	7081.38		58.8154	8.08335		24388.7	3086.62
6300			114.787	20.9825		47091.8	7107.71		57.9326	7.56841		24446.5	3094.61
6320			115.117	19.4388		47218.3	7134.4		61.53	9.25039		24509.7	3103.93
6340			112.445	18.421		47339.8	7159.6		57.0424	7.95952		24567.7	3112.51
6360			110.21	17.3886		47458	7182.31		58.4819	7.11631		24626.6	3119.94
6380			106.66	16.8598		47571.8	7206.94		65.3343	10.4069		24693	3130.34
6400			111.603	16.9004		47693.9	7228.46		58.4912	7.90525		24751.1	3138.49
6420			110.412	19.0302		47815.3	7255.66		60.263	7.34312		24810.6	3146.15
6440			107.228	17.2048		47931.5	7279.23		55.5592	7.25216		24866.5	3153.76
6460			110.218	17.7467		48051.2	7303.22		60.2902	9.3594		24927.7	3163.27
6480			112.903	18.6228		48178.6	7328.3		55.9868	7.81548		24984.5	3171.47
6500			111.093	17.7006		48298.2	7353.41		57.1387	7.33314		25042	3179.13
6520			104.619	17.2618		48414.5	7375.53		55.4005	7.02683		25097.8	3186.51
6540			111.931	17.1643		48537	7399.46		60.8875	8.76824		25159.8	3195.64
6560			111.281	19.2319		48659.2	7426.95		54.958	6.51575		25213.9	3202.48
6580			110.178	18.9718		48781.4	7450.23		58.1641	7.85137		25272.9	3210.7
6600			104.721	16.7724		48893.8	7474.04		55.1293	7.00469		25328.5	3217.93
6620			107.997	16.7136		49009.1	7496.63		58.6442	8.2078		25388	3226.61
6640			103.592	15.0214		49124.8	7516.43		56.3428	7.3144		25445.9	3234.32
6660			110.259	18.5663		49244.4	7540.5		58.6913	8.23706		25504.8	3243.08
6680			110.819	17.3378		49364.8	7563.14		54.8671	8.26424		25562	3251.7
6700			105.611	15.5801		49479.9	7584.01		57.1777	7.3042		25619.2	3259.16
6720			101.752	16.0383		49593.3	7606.04		63.3512	10.6238		25684	3269.5
6740			106.686	17.438		49710.4	7630.9		54.5005	7.7986		25739.3	3277.58
6760			106.468	17.8662		49828.6	7655.88		57.3342	7.2702		25796.4	3285.27
6780			101.179	19.3135		49945.1	7681.2		58.5367	8.80802		25856.2	3294.68
6800			109.231	19.1967		50063.3	7706.12		56.2937	7.01476		25913.5	3302.1
6820			105.988	16.1258		50177.2	7727.86		56.2999	7.54412		25970.7	3309.91
6840			108.093	17.7309		50295.8	7752.01		61.5238	8.67223		26034.2	3319.09
6860			105.301	17.655		50410.8	7776.47		58.2239	7.45917		26093	3326.9
6880			108.133	18.7612		50531.8	7802.42		58.3756	8.01869		26151.3	3335.06
6900			108.187	18.1394		50652.6	7826.13		55.6191	7.44524		26207.5	3342.69
6920			106.111	17.3954		50770.8	7849.71		57.3636	7.8919		26265.4	3351.09
6940			108.809	17.7303		50888.6	7873.95		58.1184	7.88328		26325.3	3359.16
6960			103.658	17.0384		51002.1	7896.2		59.5495	8.03353		26385.9	3367.6
6980			112.964	20.4033		51126.7	7923.06		56.0467	7.98696		26441.9	3375.97
7000			104.123	16.0907		51240.2	7944.79		57.4926	7.5716		26498.9	3383.66
7020			106.436	17.8924		51356.4	7969.18		57.4191	8.1143		26558.3	3391.65
7040			107.331	19.3374		51473.4	7994.09		62.5942	9.649		26621.2	3401.18
7060			104.974	18.4246		51591.8	8018.88		58.9782	8.05884		26680.8	3409.78
7080			105.817	17.0526		51707.7	8043.35		56.7807	8.52103		26739.1	3418.62
7100			107.907	18.32		51828.6	8068.69		58.2128	8.25749		26797.4	3427.25
7120			104.549	16.1211		51941.3	8091.76		56.4365	8.36068		26854.4	3435.9
7140			103.016	16.4163		52055.5	8113.88		64.0447	9.6523		26919	3445.87
7160			109.99	17.5058		52172.9	8137.23		54.6949	6.77547		26973.9	3452.89
7180			99.9331	17.1277		52283.2	8161.42		57.5195	7.60158		27031.6	3460.89
7200			99.31	15.5617		52390.6	8182.13		58.1785	7.85214		27089.4	3469.16
7220			100.926	17.2429		52497.6	8206.46		60.0273	8.66931		27150.7	3478.53
7240			105.318	15.496		52613.2	8227.17		57.0335	6.69827		27208	3485.6
7260			94.757	17.4077		52723.3	8249.9		55.2504	7.51812		27262.8	3493.53
7280			97.7507	16.573		52829.8	8273.51		58.4636	9.95129		27322.4	3503.04
7300			97.5644	17.762		52942.4	8297.59		55.1257	6.83285		27378.1	3510.31
7320			102.282	15.4659		53054.1	8318.47		52.6577	8.06719		27431.8	3518.55
7340			93.0272	17.5421		53162.9	8338.96		56.7572	7.96695		27489.1	3527.02
7360			94.225	16.7171		53271.8	8360.72		58.8975	9.62394		27549.1	3536.93
7380			102.939	17.0405		53384.1	8383.84		55.3559	7.38531		27604	3544.8
7400			103.275	15.5314		53495.1	8406.33		53.2855	7.80671		27658.3	3552.76
7420			103.138	17.5853		53607.5	8431.52		61.2412	9.81153		27720.6	3563.01
7440			98.9297	16.9269		53712	8455.84		56.9428	6.81232		27778.8	3570.01
7460			99.9569	17.6499		53822.5	8481.62		53.9401	7.1832		27834.3	3577.38
7480			101.962	19.2867		53929.3	8509.77		54.0702	7.51271		27888.8	3585.03
7500			94.4473	18.1999		54037.9	8533.35		57.6293	8.30648		27947.2	3593.54
7520			97.6067	16.4429		54144	8557.07		53.803	8.17884		28001.1	3601.82
7540			101.752	17.22		54253.1	8581.72		54.8017	7.07526		28056.5	3609.32
7560			93.0879	17.1075		54353.8	8607.31		57.512	8.59828		28115.4	3618.2
7580			95.8565	17.4227		54457.2	8632.79		53.6944	7.51461		28169.6	3625.99
7600			96.9064	17.8159		54560.6	8659.01		52.1094	7.75442		28222.5	3634.04
7620			98.7121	17.8821		54669.7	8685.21		55.1353	7.44152		28278.7	3641.91
7640			100.944	18.9052		54782	8710.62		54.7938	7.27653		28333.2	3649.71
7660			96.595	16.0599		54888.2	8733.84		56.2299	6.99636		28390.1	3656.85
7680			96.0728	14.9818		54991.4	8754.88		54.6633	8.02424		28446.3	3665.3
7700			99.9989	17.9392		55101.3	8781.44		52.6399	7.10627		28498.7	3672.69
7720			99.5274	18.3769		55208.8	8808.65		61.4818	9.7688		28560.6	3682.48
7740			98.1061	18.3875		55313.7	8836.11		54.6663	7.01277		28615.7	3690.05
7760			101.427	19.0581		55421.8	8863.98		52.4654	6.30961		28668.1	3696.69
7780			96.4966	18.9926		55527.9	8891.4		55.4514	8.40115		28724.2	3704.98
7800			96.9692	16.3746		55631.4	8915.44		54.8233	7.56833		28779.9	3712.91
7820			94.6039	17.0862		55734.7	8940.16		52.8715	6.9999		28833.3	3720.16
7840			96.7495	17.243		55838.1	8964.61		54.8144	6.73095		28887.7	3727.11
7860			94.9467	17.6771		55942.3	8989.96		57.8907	8.90515		28947.4	3736.01
7880			101.182	18.5172		56049.6	9018.02		54.3252	8.00339		29002.1	3744.05
7900			96.9907	18.1831		56155.9	9044.17		54.7646	7.34151		29058.1	3751.46
7920			98.4506	16.7873		56263.1	9068.8		53.6988	7.43542		29112.3	3759.24
7940			95.7991	16.7219		56366.3	9092.36		55.6683	8.48113		29169	3768.2
7960			99.5066	15.5032		56468.7	9113.57		56.9144	8.27593		29226.3	3776.95
7980			91.9788	17.798		56577.3	9137.26		56.6725	7.97581		29283.8	3785.1
8000			97.2362	16.9953		56683	9162.02		62.4221	9.79662		29346.9	3795.1
8920			99.8329	44.2414					33.7277	4.43685
10900			119.403	52.8908					37.9447	5.12415
14900			147.181	64.0401					63.3763	7.87344
22950			184.836	59.5457					89.3677	11.7167
60000
						11503.5	2587.97					5780.74	878.78
												0.00871096
						13339.6	2298.25					6780.67	941.789

## Sheet: Fig 2H
		Pool sizes
		Ctrl	NO
		13603	4509
		12621	2218
		8998	4565
		13435	3784
		3901	6243
		14402	7814
			7869
	mean	11160	5286
	SEM	1644.75	798.372
		p=	0.00624465
