# Supplementary material for: Nitric oxide-mediated posttranslational modifications control neurotransmitter release by modulating complexin farnesylation and enhancing its clamping ability
Source: PLoS Biol. 2018 Apr 9;16(4):e2003611. doi: 10.1371/journal.pbio.2003611 (PMC5890968; doi:10.1371/journal.pbio.2003611)
Supplement: S4 Data — The raw data presented in worksheets 1–4 serve as underlying data for Fig 4A–4F. (XLSX) [file pbio.2003611.s014.xlsx]

## Sheet: Fig 4A
		Ctrl
	time	5	10	15	20	25	30	35	40	45	50	55	60	65	70	75
	1	102	91	95	91	92	95	94	88	87
	2	99	112	114	111	123	119	115	101	116	106	108	99	104	106	101
	3	80	78	79	79	81	75	79	78	70	68	80	79	81	75
	mean	93.6667	93.6667	96	93.6667	98.6667	96.3333	96	89	91	87	94	89	92.5	90.5	101
	SEM	6.88799	9.90511	10.116	9.33333	12.5742	12.7192	10.4403	6.65833	13.4288	19	14	10	11.5	15.5	#DIV/0!
		NO
	time	5	10	15	20	25	30	35	40	45	50	55	60	65	70	75
	1	73	76	70	75	75	65	70	57	51	50	52
	2	114.5	103	100	92	100	100	92	66	37	36	32
	3	98	107	112	113	69	59	50	56	48	35	40
	mean	95.1667	95.3333	94	93.3333	81.3333	74.6667	70.6667	59.6667	45.3333	40.3333	41.3333
	SEM	12.0635	9.73539	12.49	10.9899	9.49269	12.7845	12.1289	3.1798	4.25572	4.84195	5.81187
														+150uM GSH
	time	5	10	15	20	25	30	35	40	45	50	55	60	65	70	75	80	85
																52		87
															72	99	75	85
														67	79	91	90	87
														45	63	76	81
	mean													56	71.3333	79.5	82	86.3333
	SEM													11	4.63081	10.332	4.3589	0.666667
														wash out
	time	5	10	15	20	25	30	35	40	45	50	55	60	65	70	75	80	85	90	95
															41		36	54
														62	63	69	55	46
														56	56.8	56	43	52	57	47
														60		66	71	70	65	66
														23		48	47	51	53	52
														61	76		62	68	63	60
	mean													52.4	59.2	59.75	52.3333	56.8333	59.5	56.25
	SEM													7.42024	7.26682	4.80234	5.26413	4.00347	2.75379	4.2106

## Sheet: Fig 4B and D
		QC								vesicle Pool size
		GSNOR OE	GSNOR OE + NO	GCLM OE	GCLM OE + NO	GCLC6 OE	GCLC6 OE+NO			GSNOR OE	GSNOR OE + NO	GCLM OE	GCLM OE + NO	GCLC6 OE	GCLC6 OE+NO
		167.54	219.97	140.929	198.362	146.071	297.368			214.545	632.692	341.429	286.667	293	846
		187.264	137.68	111.011	168.562	143.036	309.627			239.1	336	144.737	333.333	379	388
		146.152	323.351	134.381	156.127	139.422	380.452			369.2	405.66	200	352.857	416	821
		211.332	301.691	351.924	218.736	293.062				428.6	541.7	918.182	570.588	918
		285.46	238.901	213.534	159.551	199.658				320.8	511.9	368.116	330.769	390
		165.664	211.412	260.484	195.938	370.523				273.3	407	555	416.129	578
		232.653	217.133	166.275	144.36					596.3	423.9	275	255.682
		267.549	135.395							465.9	520.2
		330.027								759.6
		295.451								569.6
		326.878								355.6

## Sheet: Fig 4C
																												Cumulative QC
			cumulative QC
																												GSNOR
msec																												mean	SEM
20			167.54		187.264		146.152		211.332		285.46		165.664		232.653		267.549		330.027		295.451		326.878					237.815	20.1678
40			335.035		366.016		280.189		385.515		520.681		308.547		438.156		500.317		631.919		552.105		605.655					447.649	36.7583
60			509.262		548.26		423.097		554.641		742.944		445.997		664.971		714.449		909.957		801.077		864.019					652.607	50.5876
80			682.597		703.03		553.752		708.322		957.464		585.124		882.483		918.217		1194.37		1059.24		1123.15					851.613	66.1833
100			838.556		853.765		686.227		869.825		1173.44		708.152		1106.85		1120.58		1475.99		1321.91		1349.69					1045.91	81.6506
120			990.811		986.192		819.485		1035.45		1378.07		819.085		1250.9		1324.6		1734.17		1572.02		1577.48					1226.21	96.056
140			1124.81		1127.39		953.228		1197.89		1574.78		940.752		1413.44		1520.98		1982.26		1793.34		1775.45					1400.39	107.934
160			1263.06		1271.06		1075.06		1356.63		1773.34		1044.04		1549.92		1701.32		2251.56		2028.46		1962.24					1570.61	122.037
180			1397.33		1416.39		1194.57		1520.24		1977.99		1157.71		1698.2		1856.22		2503.55		2264.2		2175.31					1741.97	135.718
200			1519.86		1561.76		1321.96		1684.27		2169.41		1274.29		1837.24		2022.42		2740.06		2482.7		2336.76					1904.61	146.423
220			1654.62		1697.63		1452.45		1834.12		2354.08		1383.99		1976.53		2201.35		2967.64		2711.82		2541.9					2070.56	158.57
240			1765.43		1848.23		1580.69		1974.86		2549.94		1480.37		2120.34		2370.97		3220.59		2931.09		2696.16					2230.79	171.479
260			1903.39		2009.73		1704.59		2126.09		2753.3		1591.56		2236.72		2540.99		3433.66		3172.19		2840.84					2392.1	181.931
280			2030.45		2162.83		1825.83		2288.63		2938.13		1690.24		2348.1		2698.77		3659.18		3389.21		3077.21					2555.33	194.878
300			2157.2		2353.49		1937.22		2432.62		3121.77		1783.94		2468.04		2856.7		3882.14		3618.37		3259.03					2715.5	207.017
320			2292.51		2510		2051.69		2573.57		3317.82		1876.19		2582.33		3024.33		4099.44		3879.79		3504.26					2882.9	222.527
340			2430.58		2649.68		2170.93		2760.39		3502.16		1976.28		2695.47		3185.38		4307.63		4118.26		3653.67					3040.95	233.321
360			2571.65		2794.34		2287.41		2930.5		3690.18		2080.58		2817.99		3352.37		4522		4330.95		3843.58					3201.96	244.359
380			2698.57		2936.36		2394.34		3091.66		3889.34		2184.12		2938.84		3508.02		4726.96		4539.2		3986.57					3354	254.681
400			2824.29		3079.79		2500.9		3223.52		4064.32		2287.28		3065.55		3670.73		4930.77		4735.77		4207.36					3508.21	266.094
420			2949.96		3222.27		2605.75		3361.22		4247.43		2390.85		3195.61		3832.08		5134.47		4943.25		4355.16					3658.01	276.366
440			3084.06		3349.5		2702.08		3476.84		4443.38		2485.26		3320.81		3987.19		5351.35		5145.45		4599.37					3813.21	290.556
460			3208.3		3492.96		2803.95		3589.67		4620.04		2583.84		3450		4148.56		5556.2		5339.07		4761.22					3959.44	301.112
480			3338.94		3632.73		2905.06		3696.74		4808.37		2686.97		3576.84		4308.45		5760.1		5529.85		4994.38					4112.58	313.372
500			3469.49		3788.58		3007.22		3836.57		4997.9		2784.2		3693.56		4462.83		5976.94		5741.13		5221.99					4270.95	326.776
520			3596.46		3924.48		3110.97		3957.08		5191.38		2880.28		3814.63		4618.28		6185.82		5947.38		5428.48					4423.2	339.667
																												GSNOR +NO
msec																												mean	SEM
20			219.97		137.68		323.351		301.691		238.901		211.412		153.663		130.602											214.659	25.6093
40			394.969		259.219		602.744		530.22		472.07		408.542		285.984		256.703											401.306	45.6489
60			569.71		389.227		905.352		723.53		677.391		594.202		412.222		383.228											581.858	65.3949
80			749.064		513.687		1169.14		935.999		881.08		775.851		529.313		506.007											757.518	83.6396
100			909.179		631.077		1440.06		1156.03		1094.59		979.597		641.349		625.623											934.688	104.059
120			1062.79		742.51		1692.27		1352.14		1280.28		1173.03		747.744		751.605											1100.29	121.511
140			1219.72		847.921		1931.07		1547.53		1471.14		1344.84		861.246		866.282											1261.22	138.243
160			1379.12		951.706		2170.31		1729.74		1643.2		1524.62		969.216		979.251											1418.4	154.578
180			1502.51		1059.76		2410.87		1897.63		1838.03		1721.58		1079.84		1081.21											1573.93	171.817
200			1632.18		1154.59		2626.33		2090.65		2013.39		1914.54		1181.55		1193.18											1725.8	187.909
220			1762.88		1251.81		2841.43		2272.43		2162.27		2090.79		1282.07		1305.04											1871.09	202.584
240			1883.47		1341.59		3082.89		2438.61		2333.41		2254.06		1384.61		1410.51											2016.14	220.062
260			2001.88		1435.67		3312.72		2614.17		2491.23		2435.99		1487.46		1520.77											2162.49	236.472
280			2134.87		1520.15		3526.82		2795		2661.76		2610.56		1594.9		1630.44											2309.31	252.05
300			2282.62		1615.33		3738.13		2972.31		2817.63		2789.68		1698.71		1741.65											2457.01	266.362
320			2392.45		1705.09		3954.5		3136.46		2983.23		2957.58		1788.85		1853											2596.39	282.116
340			2505.74		1799.16		4168.55		3280.11		3135.61		3127.13		1893.24		1958.02											2733.45	296.017
360			2632.18		1895.99		4375.44		3461.08		3299.78		3294.44		1991.63		2061.7											2876.53	310.828
380			2738.41		1988.36		4606.08		3607.16		3468.85		3456.27		2095.22		2154.43											3014.35	327.326
400			2856.14		2077.4		4816.48		3773.61		3623.65		3618.78		2185.62		2241.55											3149.15	343.362
420			2977.63		2156.15		5023.72		3932.95		3771.3		3787.42		2288.49		2333.56											3283.9	358.542
440			3079.37		2239.54		5267.33		4109.51		3922.18		3941.35		2389.2		2407.18											3419.46	378.198
460			3186.82		2311.65		5476.12		4278.97		4066.82		4085.53		2480.57		2481.26											3545.97	395.203
480			3286.98		2393.84		5720.83		4429.21		4232.71		4233.74		2576.98		2552.93											3678.4	414.771
500			3389.9		2486.34		5952.71		4573.56		4384.29		4397.71		2677.67		2623.23											3810.68	432.365
520			3491.57		2575.49		6164.11		4748.69		4511.24		4561.26		2768.95		2692.3											3939.2	449.285
																		GCLm OE
msec																		mean	SEM
20			140.929		111.012		134.381		351.924		213.534		260.484		166.275			196.934	32.2594
40			263.915		233.061		252.823		637.301		379.186		472.437		305.875			363.514	55.5454
60			389.017		339.969		359.379		901.47		532.196		674.843		426.814			517.669	77.7138
80			516.916		438.074		469.219		1195.07		691.162		863.946		556.718			675.873	102.805
100			639.701		492.844		575.093		1480.67		851.041		1063.7		679.583			826.09	130.549
120			760.885		595.469		677.288		1269.86		701.701		749.784		549.697			757.812	90.1802
140			869.141		668.878		772.185		1528.41		843.78		916.807		671.953			895.879	111.37
160			973.99		745.813		870.505		1764.42		980.332		1100.74		804.66			1034.35	129.727
180			1079.26		787.372		970.903		2006.63		1115.35		1277.2		929.756			1166.64	151.685
200			1187.1		842.453		1060.06		2258.53		1248.79		1442		1067.65			1300.94	174.247
220			1290.65		946.34		1160.88		2486.58		1376.53		1603.66		1183.66			1435.47	191.213
240			1395.2		984.426		1264.49		2719.94		1505.88		1754.61		1305.33			1561.41	212.518
260			1498.61		1073.34		1368.42		2933.44		1613.67		1896.5		1424.97			1686.99	228.093
280			1602.77		1150.97		1474.66		3152.72		1737.59		2066.27		1542.61			1818.23	245.656
300			1709.04		1234.43		1575.74		3360.36		1870.15		2234.8		1658.73			1949.04	261.48
320			1803.88		1271.09		1682.64		3571.98		1989		2391.62		1773.75			2069.14	280.851
340			1908.68		1364.02		1772.23		3761.34		2106.31		2536.95		1882.45			2190.28	293.866
360			2013.13		1454.65		1874.87		3939.71		2223.1		2686.29		1998.7			2312.92	305.155
380			2086.92		1500.17		1964.35		4147.97		2342.86		2833.88		2110.34			2426.64	324.527
400			2172.47		1594.62		2056.39		4362.86		2459.15		2983.1		2223.87			2550.35	341.132
420			2262.46		1668.41		2150.5		4560.27		2568.39		3123.08		2323.31			2665.2	356.835
440			2359.6		1761.83		2244.17		4749.18		2688.91		3265.72		2429.87			2785.61	369.838
460			2453.56		1846.35		2331.53		4947.69		2812.65		3409.04		2546.7			2906.79	384.736
480			2538.94		1883.53		2423.14		5117.09		2948.38		3560.42		2651.97			3017.64	399.691
500			2637.72		1940.65		2508.35		5309.7		3062.95		3687.69		2757.46			3129.22	415.439
520			2729.08		1976.36		2600.4		5480.17		3184.17		3842.57		2859.76			3238.93	430.836
																		GCLm OE +NO
msec																		mean	SEM
20			198.362		168.562		156.127		218.736		159.551		195.938		144.36			177.376	10.2732
40			358.684		333.61		297.801		443.557		292.687		389.068		275.89			341.614	22.6951
60			510.613		464.758		431.231		642.633		405.955		588.472		405.445			492.73	35.075
80			667.586		586.059		564.221		849.808		534.054		783.058		528.245			644.719	48.1702
100			812.374		698.482		696.217		1059.38		653.683		952.152		664.396			790.954	59.9367
120			960.016		820.433		830.059		1247.97		768.135		1129.64		798.884			936.449	70.1966
140			1113.25		943.138		960.728		1433		866.947		1305.2		933.762			1079.43	81.0888
160			1257.59		1049.59		1077.73		1615.02		979.358		1471.99		1066.55			1216.83	91.4983
180			1400.25		1162.09		1201.45		1776.18		1089.87		1631.6		1179.75			1348.74	99.6988
200			1547.27		1268.75		1338.89		1937.12		1187.93		1788.56		1300.11			1481.23	108.11
220			1683.27		1372.08		1452.51		2095.51		1281.49		1942.33		1416.36			1606.22	117.337
240			1830.45		1472		1570.18		2248.2		1376		2088.72		1536.41			1731.71	125.564
260			1964.91		1575.4		1681.21		2393		1471.59		2233.78		1648.58			1852.64	133.001
280			2091.98		1681.05		1797.76		2542.65		1566.22		2378.82		1762.72			1974.45	140.489
300			2219.18		1787.81		1894.59		2686.45		1661.68		2520.91		1882.92			2093.36	147.51
320			2363.11		1890.48		2015.51		2823.23		1748.4		2678.85		1994.28			2216.26	155.729
340			2504.98		1976.6		2123.42		2990.69		1842.03		2810.69		2110.46			2336.98	165.596
360			2643.3		2077.19		2227.35		3130.14		1942.85		2968.39		2231.25			2460.07	173.314
380			2764.62		2176.46		2324.6		3280.91		2030.19		3117.49		2336.99			2575.89	182.806
400			2891.13		2274.32		2430.7		3419.18		2114.58		3255.55		2448.54			2690.57	190.328
420			3016.44		2374.24		2524.73		3557.57		2212.21		3391.35		2550.61			2803.88	197.308
440			3149.03		2482.07		2622.25		3705.55		2308.19		3530.31		2662.02			2922.77	204.897
460			3279.12		2572.46		2730.9		3845.49		2386.85		3671.23		2762.36			3035.49	213.928
480			3410.09		2665.03		2844.97		3987.49		2470.68		3810.72		2876.79			3152.25	222
500			3532.69		2753.66		2936.8		4116.51		2550.05		3952.46		2981.16			3260.48	230.429
520			3662.91		2850.7		3057.44		4231.42		2638.54		4074.25		3086.44			3371.67	234.348

## Sheet: Fig 4 E and F
	PPR							mEJC frequencies							mEJC amplitudes							mEJC decays
	GSNOR	GSNOR+NO	GCLm OE	GCLM OE + NO	GCLc OE	GCLc OE+NO		GSNOR OE	GSNOR OE + NO	GCLM OE	GCLM OE + NO	GCLC6 OE	GCLC6 OE + NO		GSNOR OE	GSNOR OE + NO	GCLM OE	GCLM OE + NO	GCLC6 OE	GCLC6 OE + NO		GSNOR OE	GSNOR OE + NO	GCLM OE	GCLM OE + NO	GCLC6 OE	GCLC6 OE + NO
	0.999735	0.795559	0.872687	0.808232	0.981592	0.940082		2.66	2.86	2.62	4.09	3.24	0.56		-0.55	-0.52	-0.7	-0.52	-0.5	-0.5		7.14	5.43	9.7	9.62	7.47	7.47
								1.42	1.79	2.97	2.19	0.67	0.22		-1.44	-0.75	-0.76	-0.75	-0.25	-0.51		8.42	5.49	9.38	9.12	6.81	6.73
	0.808442	0.882764	1.09943	0.979154	1.03518	1.007
								0.89	0.94	3.22	3.84	1.39	0.43		-0.5	-0.53	-0.87	-0.53	-0.51	-0.56		6.66	5.54	10.19	5.36	5.23	6.04
	0.954551	0.864055	0.881387	0.907431	1.05448	0.92984		3.08	1.6	2.78	2.46	1.68			-0.46	-0.48	-0.44	-0.48	-0.71	-0.39		8.19	5.71	8.86	8.33	6.67	5.12
								2.65	1.72	2.1	3.19	0.72			-0.65	-0.42	-0.69	-0.42	-0.65	-0.34		8.87	6.41	9.01	8.61	6.83	4.88
	0.917108	0.757492	0.810908	1.02782	1.21784
								2.42	1.7	4.78	1.595				-0.56	-0.43	-0.4	-0.43	-0.63	-0.66		8.3	6.21	8.44	6.88	7.04	4.98
	0.824219	0.976007	0.775766	0.834446	0.696802			1.96	1.41	3.465					-0.48	-0.39	-0.95	-0.39		-0.58		7.92	6.73	11.5	7.76		6.3
								1.24		1.8					-0.6	-0.46	-0.88	-0.65		-1		6.91	7.31	10.52			7.98
	0.824009	0.932449	0.813687	0.985673	0.999834
								1.74							-0.54	-1.09		-1.13				6.85	6.19
																							6.49
	0.86249	0.537313	0.839577	0.911124				1.53							-0.41							6.35
																							6.42
								2.89							-0.52							7.29
	0.883303	0.965538
								3.29							-0.46							7.07
								5.07							-0.63							8.06
	0.870002
	0.91475
	0.868683
	0.852846
