# Supplementary material for: Nitric oxide-mediated posttranslational modifications control neurotransmitter release by modulating complexin farnesylation and enhancing its clamping ability
Source: PLoS Biol. 2018 Apr 9;16(4):e2003611. doi: 10.1371/journal.pbio.2003611 (PMC5890968; doi:10.1371/journal.pbio.2003611)
Supplement: S5 Data — The raw data presented in worksheets 1–2 serve as underlying data for Fig 5B–5D and 5F. (XLSX) [file pbio.2003611.s015.xlsx]

## Sheet: Fig 5B, C and D
			QC	Cumulative QC																																											QC
																																															mean	SEM
msec		Cpx KO
20			20.0562	20.0562			22.9489	22.9489			19.2723	19.2723			17.8997	17.8997			25.9108	25.9108			29.8186	29.8186			15.1986	15.1986			48.0895	48.0895			29.629	29.629				14.3676	14.3676			11.6177	11.6177		23.5536	3.37465
40			19.8793	39.9354			21.7353	44.6842			23.8417	43.114			11.9865	29.8862			15.9442	41.855			25.3147	55.1333			17.9396	33.1382			45.4954	93.5849			19.3565	48.9855				13.6391	28.0067			10.318	21.9358		20.1609	3.16325
60			19.0442	58.9796			24.454	69.1381			26.4273	69.5414			16.6685	46.5547			21.9899	63.8449			23.3834	78.5167			18.2922	51.4304			46.5167	140.102			19.7153	68.7008				11.5574	39.564			13.237	35.1728		21.4858	3.07016
80			18.8741	77.8537			21.589	90.7272			27.351	96.8924			20.1634	66.7181			17.0589	80.9038			26.441	104.958			15.4003	66.8306			52.4565	192.558			24.7606	93.4614				11.0961	50.6602			10.2321	45.4049		21.8072	3.79068
100			23.5577	101.411			25.4431	116.17			25.8249	122.717			15.3153	82.0334			17.6707	98.5744			20.2414	125.199			20.7006	87.5313			38.8947	231.453			17.5872	111.049				13.3283	63.9885			12.2711	57.676		20.501	2.43761
120			19.5873	120.999			33.0819	149.252			29.7033	152.421			16.447	98.4803			22.9964	121.571			27.6745	152.874			14.4303	101.962			68.6943	300.147			20.9153	131.964				12.3865	76.3749			12.3774	70.0534		24.8591	5.30698
140			19.4534	140.452			32.3751	181.627			30.6131	183.034			18.6162	117.097			15.7951	137.366			23.328	176.202			18.5576	120.519			72.3688	372.516			25.2983	157.262				12.2817	88.6566			10.1077	80.1611		24.8182	5.65885
160			23.5158	163.968			30.7516	212.379			26.8945	209.928			18.4288	135.525			21.8588	159.225			26.7511	202.953			14.8715	135.391			86.5083	459.024			21.8143	179.076				9.70169	98.3583			13.9154	94.0765		26.8117	6.92137
180			24.4335	188.401			25.2705	237.649			30.5521	240.48			14.9515	150.477			17.8439	177.069			24.8948	227.847			18.5635	153.954			104.901	563.925			21.334	200.41				10.0026	108.361			14.5039	108.58		27.6699	8.72764
200			18.2728	206.674			29.9256	267.575			26.3319	266.812			18.7613	169.238			19.6726	196.741			30.1582	258.006			17.2788	171.233			95.1414	659.067			20.704	221.114				11.8961	120.257			7.72468	116.305		26.9536	7.88339
220			22.7659	229.44			31.7299	299.305			25.2006	292.013			16.9576	186.196			18.527	215.268			24.6825	282.688			14.9469	186.18			101.463	760.53			16.6345	237.749				13.4138	133.671			11.9999	128.305		27.3121	8.44883
240			22.6732	252.113			32.2575	331.562			24.7201	316.733			13.8044	200			17.4443	232.713			23.7024	306.39			18.5997	204.78			78.613	839.143			20.4448	258.194				10.7941	144.465			10.2544	138.559		24.8588	6.32219
260			23.0236	275.137			23.8499	355.412			28.2254	344.958			18.1577	218.158			20.571	253.284			22.6004	328.991			17.7011	222.481			103.471	942.614			24.6254	282.819				12.9832	157.448			9.73852	148.298		27.6721	8.55984
280			18.3993	293.536			31.2332	386.646			29.0403	373.999			18.2017	236.359			17.8246	271.108			22.0795	351.07			19.6067	242.087			86.3951	1029.01			18.7369	301.556				9.36302	166.811			13.5708	161.869		25.5411	6.9909
300			19.6475	313.184			31.7842	418.43			30.2254	404.224			15.2201	251.58			21.2595	292.368			28.7894	379.86			18.83	260.917			97.8755	1126.88			20.2667	321.823				11.6119	178.423			13.2963	175.165		27.8581	8.03085
320			17.7519	330.936			29.5264	447.956			27.0529	431.277			20.5789	272.158			18.1512	310.519			24.9104	404.77			20.2212	281.139			99.4068	1226.29			20.9073	342.73				13.6494	192.072			14.36	189.525		27.9464	8.0765
340			26.0534	356.989			29.2635	477.22			27.8085	459.085			21.011	293.169			16.9823	327.501			28.7673	433.537			20.4796	301.618			65.2832	1291.57			25.657	368.387				12.5075	204.58			12.7778	202.303		25.8783	4.77844
360			21.8159	378.805			31.3794	508.599			29.8438	488.929			15.7803	308.95			16.8586	344.36			21.9199	455.457			22.7477	324.366			79.9082	1371.48			17.8232	386.21				12.6424	217.222			12.4245	214.727		25.33	6.31829
380			18.2982	397.103			26.4507	535.05			28.5952	517.524			17.2628	326.213			17.6139	361.974			24.2792	479.736			18.5863	342.952			75.5408	1447.02			25.7506	411.961				10.0936	227.316			10.9881	225.715		24.4864	5.93851
400			18.4565	415.56			30.8984	565.948			24.5168	542.041			15.7268	341.939			15.8352	377.809			24.9321	504.669			20.0729	363.025			81.7198	1528.74			20.5504	432.511				10.8476	238.164			13.4236	239.139		25.2463	6.5341
420			18.5668	434.126			29.5967	595.545			21.173	563.214			13.6858	355.625			16.5004	394.309			23.8727	528.541			20.2947	383.32			52.558	1581.3			28.3176	460.829				12.6786	250.842			14.4423	253.581		23.0514	3.7741
440			22.2829	456.409			33.8402	629.385			24.2778	587.492			14.9527	370.578			20.971	415.28			26.4247	554.966			16.9858	400.306			62.8222	1644.12			24.4578	485.286				16.6618	267.504			10.4467	264.028		24.9846	4.69172
460			21.6496	478.059			34.4225	663.807			22.2066	609.699			14.6744	385.252			21.0389	436.319			27.871	582.837			20.5665	420.872			67.2973	1711.42			25.8664	511.153				15.2245	282.728			15.94	279.968		26.4551	4.9402
480			18.1233	496.182			33.3156	697.123			22.3252	632.024			17.1627	402.415			18.7386	455.058			27.4383	610.275			23.2609	444.133			54.7357	1766.16			23.9797	535.132				13.2886	296.017			13.7153	293.683		24.3759	3.90426
500			17.4369	513.619			32.801	729.924			26.4652	658.489			13.9457	416.361			19.6899	474.748			25.4037	635.679			23.6324	467.765			69.6093	1835.77			28.6113	563.744				15.2823	311.299			13.6864	307.37		26.0099	5.25542
520			14.5632	528.182			31.6719	761.596			26.9221	685.411			18.6781	435.039			20.3391	495.087			24.2379	659.917			18.7009	486.466			63.8352	1899.6			25.1913	588.935				12.5633	323.862			12.8411	320.211		24.2622	4.78501
vesicle pool				18.3				38.8235				22.9508				16.0839				15.0442				9.90099				13.6364				126.582				15.873					7.5				16.8539		27.4136	10.2188
																																															mean	SEM
msec		Cpx KO + NO
20			17.2307	17.2307			13.0811	13.0811			16.3735	16.3735			8.58098	8.58098																															13.8165	1.961
40			18.4803	35.7109			18.9877	32.0687			25.4992	41.8727			7.97599	16.557																															17.7358	3.62452
60			21.4344	57.1453			24.4999	56.5686			23.3563	65.229			7.52291	24.0799																															19.2034	3.94452
80			25.3648	82.5102			24.1928	80.7615			29.016	94.245			10.4184	34.4982																															22.248	4.07475
100			31.0646	113.575			22.7442	103.506			24.5486	118.794			8.57028	43.0685																															21.7319	4.73714
120			30.4898	144.065			15.9658	119.471			33.2574	152.051			9.5142	52.5827																															22.3068	5.70627
140			33.5421	177.607			20.8215	140.293			29.4385	181.489			9.19739	61.7801																															23.2499	5.38205
160			28.346	205.953			16.0061	156.299			39.295	220.784			11.0865	72.8666																															23.6834	6.34484
180			31.0699	237.023			20.1759	176.475			33.0616	253.846			6.89348	79.7601																															22.8002	6.01107
200			24.8429	261.866			14.5221	190.997			37.4151	291.261			8.35703	88.1171																															21.2843	6.36206
220			26.9377	288.803			23.1634	214.16			35.8023	327.063			6.08896	94.2061																															22.9981	6.22772
240			28.7896	317.593			24.6556	238.816			26.7722	353.836			7.08727	101.293																															21.8262	4.98492
260			25.6644	343.257			17.1002	255.916			34.5715	388.407			8.64867	109.942																															21.4962	5.57315
280			27.66	370.917			16.3863	272.303			29.5482	417.955			9.2932	119.235																															20.7219	4.79108
300			23.2487	394.166			24.9692	297.272			35.9981	453.953			8.53187	127.767																															23.187	5.64267
320			27.6868	421.853			24.5283	321.8			28.406	482.359			8.47029	136.237																															22.2729	4.67729
340			23.9744	445.827			22.7028	344.503			37.5172	519.877			9.2755	145.513																															23.3675	5.77067
360			27.5571	473.385			24.3223	368.825			33.2932	553.17			5.79238	151.305																															22.7413	5.94629
380			23.6824	497.067			21.1386	389.964			30.7084	583.878			7.63247	158.938																															20.7905	4.83032
400			32.3697	529.437			21.0637	411.027			22.4237	606.302			5.27822	164.216																															20.2838	5.60077
420			23.7127	553.149			24.2253	435.253			27.1535	633.455			7.61179	171.828																															20.6758	4.42013
440			30.3467	583.496			18.4506	453.703			25.6871	659.142			6.69601	178.524																															20.2951	5.15142
460			31.1596	614.656			20.7188	474.422			28.0378	687.18			8.0347	186.558																															21.9877	5.13991
480			28.7144	643.37			23.5004	497.923			33.5338	720.714			6.45772	193.016																															23.0516	5.89846
500			17.3986	660.769			27.2801	525.203			28.7327	749.447			7.68901	200.705																															20.2751	4.8929
520			27.8818	688.65			25.3684	550.571			32.8142	782.261			6.51729	207.222																															23.1454	5.75438
vesicle pool				26.2				21.7238				32.1355				8.5																															22.1398	5.02176
[truncated: 2 more columns]

## Sheet: Fig 5F
	mEJC frequencies Fig. 5F							mEJC frequency change Fig. 5H
	Ctrl m5	SH1 -/- m5	SH1 -/- m5 + NO	SH1 -/+ m6	SH1 -/+ m6 + NO			Ctrl	NO	NO+ODQ	GCLM OE + NO	GSNOR OE + NO	NOS 'null'
	1.38095	10.3667	11.2	3.61429	1.09			1.30909	0.8	0.577778	1.30909	1.67241	4.9919
	0.63	9.45	9.15	5.19	0.43
								1.45	1.23077	0.728571	3.00457	3.31429	2.68712
	0.52	13	11.91	4.02222	0.3
								1.11667	0.955556	0.791667	1.30909	0.842105	4.17617
		13.33	9.42	7.4	0.58
		13.61	6.875	2.55
								1.35	0.478632	1.33333	1.12088	5.22222	3.00558
		9.7
								2.02	0.34188	1.22581	2.66667	2.08824	4.35897
								1.15714	1.07317	0.900826	3.56863	2.61314
								1.08333	0.689655	1.20502	2.94737	1.79845
								1.368	0.16
								3.2	1.27083
								1.6	0.325581
								2.92308	1.03529
								3.72222	0.978723
									0.644068
