# Supplementary material for: Nitric oxide-mediated posttranslational modifications control neurotransmitter release by modulating complexin farnesylation and enhancing its clamping ability
Source: PLoS Biol. 2018 Apr 9;16(4):e2003611. doi: 10.1371/journal.pbio.2003611 (PMC5890968; doi:10.1371/journal.pbio.2003611)
Supplement: S6 Data — The raw data presented in worksheets 1–3 serve as underlying data for Fig 6B, 6D and 6F. (XLSX) [file pbio.2003611.s016.xlsx]

## Sheet: Fig 6B
			Pearsons coefficient
			WT Cpx		Cpx DX
			0.48		0.606
			0.271		0.633
			0.244		0.65
			0.325		0.573
			0.324		0.721
			0.344		0.736
			0.475		0.746
			0.346		0.555

## Sheet: Fig 6D
			Pearsons coefficient
			WT Cpx		Cpx DX
			0.169		0.312
			0.034		0.448
					0.206
			0.009
			0.097		0.51
					0.317
			0.058
			0.139		0.187
					0.155
			0.236		0.345
			0.156
					0.298
			0.179		0.205
			0.17
					0.139
			0.201		0.229
			0.081		0.137
			0.031		0.128
			0.09
					0.159
			0.073
			0.0251		0.261
			0.095		0.406
			0.156		0.253
			0.082		0.3
			0.168
					0.222
			0.031		0.292
			0.185
			0.199		0.354
			0.098
			0.291

## Sheet: Fig 6F
		PLA
		WT Cpx		Cpx DX
		0.039		0.183
		0.043		0.078
		0.043		0.104
		0.027
				0.134
