# Supplementary material for: Nitric oxide-mediated posttranslational modifications control neurotransmitter release by modulating complexin farnesylation and enhancing its clamping ability
Source: PLoS Biol. 2018 Apr 9;16(4):e2003611. doi: 10.1371/journal.pbio.2003611 (PMC5890968; doi:10.1371/journal.pbio.2003611)
Supplement: S7 Data — The raw data presented in worksheets 1–5 serve as underlying data for Fig 7B–7F. (XLSX) [file pbio.2003611.s017.xlsx]

## Sheet: Fig 7B
		Syntaxin-Cpx					Brp-Cpx PLA					Synaptotag-Cpx
		Control	NO	farnesyl inh			Control	NO	farnesyl inh			Control	NO	farnesyl inh
PLA sum/NMJ volume		0.039	0.106	0.036			0.01	0.09	0.05			0.028	0.055	0.05
		0.051	0.153	0.067
												0.049
													0.042	0.032
		0.023
			0.096
		0.065		0.17								0.118
			0.105				0.06	0.21	0.17				0.015	0.006
		0.007		0.059
		0.025		0.067
													0.023	0.033
				0.202								0.25
			0.129
				0.16			0	0.09						0.023
													0.008
			0.083	0.109
		0.029												0.014
			0.04	0.188									0.004
		0.023												0.073
		0.079	0.08	0.058					0.05			0.04	0.034
														0.034
		0.033		0.129			0					0.633	0.044
													0.048	0.04
												0.55
													0.027
									0.06
														0.084
												0.101	0.045
							0
													0.065
									0.04					0.058
												0.023
														0.045
												0.232
												0.209
									0.07
								0.05
									0.08
							0.01
							0.01
								0.04
							0.03
									0.07
							0.03
							0.05
								0.02
							0.01
									0.21
								0.02
							0.01
									0.09
								0.06
							0
								0.11
							0
							0.01

## Sheet: Fig 7C
	Time (sec)	WT Cpx																				CpxDX																				WT Cpx + NO
	0	0	0	0	0	0	0	0	0	0	0	0	0	0	0	0	0	0	0			0	0	0	0	0	0	0	0	0	0	0	0	0	0	0	0	0	0	0	0	0	0	0	0	0	0	0	0
	10	47.7338	34.6678	51.2468	20.6033	8.43383	5.90631	22.8178	48.6856	64.0062	20.6801	27.0922	22.0927	13.4243	15.5954	28.475	4.24292	11.2892	5.57339			37.9398	36.0229	31.4897	18.8706	47.0311	56.5307	68.0219	41.5061	36.8517	55.9807	50.6043	33.0183	26.1277	36.6378	59.023	48.5184	57.733	32.7736	30.862	24.6483	37.2133	50.1294	50.5122	49.9783	44.3275	59.5201	55.2461	14.7342
	20	55.3033	70.7485	72.8836	35.6848	31.179	34.0609	48.3967	40.619	85.4613	57.4821	48.9964	24.4378	52.6281	19.0462	56.1166	35.1538	39.0118	18.8029			48.3467	44.9372	60.6816	45.1718	84.2343	65.0353	83.3055	75.3172	62.6529	73.5708	79.1821	51.231	70.3287	66.4819	77.2373	71.0081	57.827	63.757	63.7711	51.591	57.0057	53.1553	62.4765	43.486	45.8974	89.2806	83.6688	43.8198
	30	72.1293	76.0375	72.5838	57.6198	29.9695	45.9447	45.1598	50.7306	96.7097	66.3081	59.4073	35.512	46.4245	40.0317	60.5916	41.9979	38.9333	17.8297			41.8046	63.0572	66.6517	60.4542	66.2412	76.6751	77.6743	79.9217	66.7775	81.6351	84.7241	60.9137	81.4221	70.6652	61.6743	79.5277	80.0252	60.1696	57.2322	68.7061	61.0449	92.7214	67.3263	61.8318	54.8009	101.78	79.9963	47.6486
	40	81.9929	89.0604	79.9582	58.0485	45.3195	58.1319	56.1698	53.4519	100.067	69.2518	59.9911	37.3434	52.5599	42.0322	62.4475	29.4781	40.0254	29.9221			47.5526	71.9882	71.5275	75.6811	77.6202	81.1546	80.7618	67.5637	71.1432	87.7543	85.6989	68.3785	66.5007	76.7038	76.6897	80.781	80.4303	40.9293	75.5205	72.9525	78.5021	68.1134	73.5044	64.1959	52.6111	92.9144	79.4096	50.6442
	50	76.3986	70.5608	75.4527	64.2338	37.5932	76.2816	32.5662	62.8434	109.777	62.6714	56.7828	40.7999	46.5089	35.1742	78.0111	38.281	49.0307	28.6553			48.9527	58.8018	81.1122	65.956	69.163	57.7384	80.9783	77.5805	70.8615	94.0637	90.0628	76.6587	72.772	60.3002	89.5356	87.4348	75.7571	64.3047	61.8544	64.0139	53.3157	70.7882	54.1327	55.2224	44.8824	79.2588	81.8893	48.4323
	60	87.5156	85.8606	85.9241	60.7919	35.0683	48.4938	46.2223	49.3298	99.5675	75.3174	66.8722	44.2203	48.543	43.5458	79.7991	50.9109	39.2214	28.2572			42.7209	63.8657	67.4872	80.3766	60.5814	72.7772	92.8678	82.4738	69.3233	93.7047	86.8447	65.1964	67.3758	47.8723	89.1362	84.1856	89.7999	58.0891	65.2104	82.9223	63.1963	66.0713	55.7379	83.9329	54.4256	91.2148	93.5387	44.9164
	WT Cpx	CpxDX	WT Cpx +NO
	15.57	5.397	10.43
	13.96	13.57	8.963
	9.776	14.82	5.788
	23.29	28.25	12.94
	19.01	6.861	5.229
	30.29	6.509	8.095
	9.643	5.93	8.876
	4.522	10.68	14.58
	10.96	11.91	16.33
	17.64	12.07	9.553
	15.51	10.79	12.88
	21.26	16.25	10.3
	13.44	12.13	10.96
	24.47	8.461	6.993
	22.04	8.648	6.787
	25.48	11.79	4.623
	16.6	11.06	3.041
	31.82	8.624	6.682
		12.16	4.679
		21.01
[truncated: 11 more columns]

## Sheet: Fig 7D
			mEJC frequency
			WT+GGTI/L	FNTA RNAi
			0.65	1.07
			0.85	0.51
			0.28	0.66
			1.46	0.69
			0.82	1.29
			0.54	0.69
			0.6	0.69
			0.6
				0.55
				2.27
	mean		0.725	0.935556
	SEM		0.122036	0.186749

## Sheet: Fig 7E
			eEJC amplitude				QC
			WT+GGTI/L	FTNA RNAi			WT+GGTI/L	FTNA RNAi
							60.7218	100.045
			35.8259	53.024
				61.9843				55.8417
			64.7499	92.4204			67.4478	100.457
				83.7151				76.8029
				70.5263				89.2739
				74.1944				86.2725
			71.3723				63.1613
				80.2228				80.2228
			32.5623				31.0117
								97.2938
				97.2938
			66.907				126.24
				66.7289				54.6958
			48.0224				160.075
			79.273				75.4981
			56.0553				70.9561
			52.9416				66.177
	mean		56.4122	75.5678			80.1431	82.3229
	SEM		5.27212	4.77586			14.4118	6.09012

## Sheet: Fig 7F
																																							QC			cum QC
			FTase RNAi
msec		QC	cum QC			QC	cum QC			QC	cum QC			QC	cum QC			QC	cum QC			QC	cum QC			QC	cum QC			QC	cum QC			QC	cum QC				mean	SEM		mean	SEM
20		100.045	100.045			55.8417	55.8417			100.457	100.457			76.8029	76.8029			89.2739	89.2739			86.2725	86.2725			80.2228	80.2228			97.2938	97.2938			54.6958	54.6958				82.3228	18.9981		82.3228	5.8099
40		89.5028	189.548			46.0376	101.879			88.8239	189.281			65.7097	142.513			93.9542	183.228			76.476	162.748			79.8195	160.042			96.5474	193.841			53.1775	107.873				86.5914	22.8557		158.995	11.6754
60		92.7662	282.314			46.7348	148.614			93.5854	282.866			60.6223	203.135			112.337	295.565			85.1325	247.881			73.0661	233.108			85.738	279.579			62.2902	170.163				99.5001	31.6237		238.136	17.8528
80		89.0957	371.41			48.5291	197.143			96.391	379.257			65.3009	268.436			111.528	407.094			88.5913	336.472			70.5299	303.638			82.1121	361.691			64.6934	234.857				112.482	42.3244		317.778	23.8556
100		87.9827	459.393			42.957	240.1			85.1978	464.455			65.4796	333.915			108.2	515.294			88.0521	424.524			68.2381	371.876			77.5424	439.234			67.5909	302.448				122.037	53.6002		394.582	29.6024
120		80.0043	539.397			44.9	285			86.8091	551.264			75.0269	408.942			101.707	617.001			69.7377	494.262			66.0605	437.937			81.6436	520.877			69.4164	371.864				132.289	64.3878		469.616	34.3221
140		76.6092	616.006			44.4949	329.495			83.9164	635.181			56.5533	465.496			113.49	730.491			69.8286	564.091			72.3847	510.322			83.2985	604.176			68.7639	440.628				142.927	77.1624		543.987	40.1901
160		78.4111	694.417			36.8844	366.38			88.7806	723.961			56.5714	522.067			109.271	839.762			67.449	631.54			73.0132	583.335			81.9582	686.134			64.5591	505.187				154.154	89.2357		616.976	46.7716
180		79.8539	774.271			41.5297	407.909			79.4195	803.381			60.0429	582.11			110.236	949.998			73.7008	705.241			80.2378	663.573			68.2105	754.344			72.3247	577.512				167.257	101.469		690.926	52.2398
200		73.624	847.895			38.4845	446.394			77.4748	880.855			57.967	640.077			103.508	1053.51			49.7783	755.019			74.1648	737.737			78.4605	832.805			68.5466	646.058				174.667	113.024		760.038	57.7364
220		72.1672	920.062			35.5058	481.9			71.5372	952.393			63.3758	703.453			102.93	1156.44			72.7179	827.737			76.1973	813.935			81.6356	914.441			64.6521	710.71				188.247	124.206		831.229	63.2949
240		70.0801	990.142			39.8076	521.707			74.6714	1027.06			64.8511	768.304			91.7121	1248.15			50.1703	877.907			71.2309	885.165			75.6086	990.049			66.5287	777.239				195.677	134.411		898.414	67.679
260		63.5087	1053.65			37.1647	558.872			70.9554	1098.02			60.6051	828.909			102.247	1350.4			82.3909	960.298			73.3707	958.536			67.8234	1057.87			64.7012	841.94				207.879	145.695		967.61	72.7739
280		65.6905	1119.34			37.6482	596.52			74.4981	1172.52			59.192	888.101			99.9374	1450.33			40.1313	1000.43			73.1413	1031.68			75.6388	1133.51			61.5289	903.469				215.311	157.149		1032.88	78.2216
300		70.421	1189.76			37.7618	634.282			68.2294	1240.75			58.7622	946.863			92.0632	1542.4			79.4703	1079.9			69.8559	1101.53			72.9347	1206.45			65.535	969.004				229.485	166.761		1101.21	82.7319
320		67.3259	1257.09			38.9908	673.273			75.827	1316.57			57.8011	1004.66			97.9478	1640.34			47.2825	1127.18			67.7397	1169.27			68.7632	1275.21			68.5475	1037.55				236.958	177.91		1166.8	87.7748
340		71.2401	1328.33			33.1034	706.376			73.6079	1390.18			57.4634	1062.13			94.6841	1735.03			82.003	1209.18			73.9298	1243.2			62.3899	1337.6			62.5454	1100.1				250.146	188.326		1234.68	92.9161
360		64.3296	1392.66			33.2484	739.625			71.6688	1461.85			55.5677	1117.7			89.738	1824.77			53.721	1262.91			70.1193	1313.32			75.903	1413.5			64.3308	1164.43				257.073	198.469		1298.97	97.9103
380		64.3182	1456.98			38.0319	777.656			75.2354	1537.09			56.8388	1174.53			96.9807	1921.75			85.0868	1347.99			71.6911	1385.01			74.2485	1487.75			63.5978	1228.03				272.311	208.764		1368.53	102.99
400		70.5726	1527.55			35.7845	813.441			70.5358	1607.62			57.8682	1232.4			88.6032	2010.35			50.9318	1398.92			70.9961	1456.01			77.6816	1565.43			58.4117	1286.44				278.126	219.017		1433.13	107.856
420		70.2343	1597.78			34.3838	847.825			73.0511	1680.67			54.6648	1287.07			96.3338	2106.68			70.7707	1469.7			69.9883	1526			32.7659	1598.2			61.3486	1347.79				285.988	230.009		1495.75	112.743
440		61.5052	1659.29			35.3243	883.149			65.1616	1745.83			59.3803	1346.45			91.89	2198.57			42.1305	1511.83			65.528	1591.53			81.8338	1680.03			64.0563	1411.84				297.055	239.941		1558.72	117.589
460		65.648	1724.94			35.8409	918.99			76.4083	1822.24			52.3028	1398.75			89.2847	2287.86			81.9612	1593.79			72.1287	1663.65			63.3044	1743.34			68.6876	1480.53				311.571	249.527		1626.01	122.205
480		59.7314	1784.67			34.0324	953.022			70.0556	1892.3			62.9098	1461.66			94.4402	2382.3			52.9605	1646.75			71.2079	1734.86			99.4132	1842.75			57.6914	1538.22				321.144	260.102		1692.95	127.727
500		73.5622	1858.23			32.0421	985.064			70.4062	1962.7			57.5855	1519.25			88.8262	2471.12			88.2103	1734.96			53.1376	1788			63.0408	1905.79			57.9168	1596.14				329.67	269.51		1757.92	132.518
520		65.6923	1923.92			34.1075	1019.17			67.198	2029.9			57.8159	1577.06			90.1509	2561.28			50.739	1785.7			61.4363	1849.44			87.001	1992.79			61.6922	1657.83				338.551	279.91		1821.9	137.581
vesicle pool:			194.34				110.811				169.565				88.9908				159.494				103.488				74				145				36.8852				120.286
																																							16.8778
			GGTI-298+L-744,832
msec																																							mean	SEM		mean	SEM
20		60.7218	60.7218			67.4478	67.4478			63.1613	63.1613			31.0117	31.0117			126.24	126.24			160.075	160.075			75.4981	75.4981			70.9561	70.9561			66.177	66.177				80.1431	12.9398		80.1431	12.9398
40		103.21	163.931			61.0395	128.487			60.8325	123.994			23.8632	54.8749			113.728	239.967			112.06	272.135			68.6088	144.107			61.8583	132.814			49.2445	115.422				72.716	10.2127		152.859	21.9991
60		95.3501	259.281			57.5261	186.013			76.4216	200.415			34.642	89.5168			121.957	361.924			167.35	439.484			66.1552	210.262			41.2351	174.05			48.1594	163.581				78.7552	14.3834		231.614	35.8622
80		107.445	366.726			51.9979	238.011			78.2697	278.685			34.0963	123.613			129.05	490.974			166.687	606.171			68.8457	279.108			80.9941	255.044			43.9131	207.494				84.5887	14.3402		316.203	49.8227
100		105.109	471.835			53.7286	291.74			77.1059	355.791			30.8382	154.451			138.947	629.922			159.983	766.154			66.2507	345.358			61.5739	316.617			46.6816	254.176				82.2465	14.535		398.449	64.2525
120		107.972	579.807			57.7207	349.461			82.1938	437.985			28.4286	182.88			109.223	739.145			180.495	946.649			55.1293	400.488			99.1769	415.794			40.97	295.146				84.5899	15.4634		483.039	78.7487
140		113.954	693.761			51.4453	400.906			86.2763	524.261			29.2553	212.135			144.452	883.598			196.598	1143.25			53.665	454.153			69.8854	485.68			36.8658	332.011				86.9331	18.4676		569.972	97.0534
160		101.841	795.602			49.9648	450.871			80.2427	604.504			29.3366	241.472			123.048	1006.65			183.129	1326.38			52.95	507.103			74.5481	560.228			35.4107	367.422				81.1635	16.3181		651.136	113.212
180		102.043	897.645			48.7051	499.576			82.4778	686.982			31.6723	273.144			151.808	1158.45			200.4	1526.78			46.3935	553.496			73.4195	633.647			33.1433	400.565				85.5625	19.2026		736.698	132.222
200		101.845	999.49			61.6956	561.272			85.4301	772.412			32.1879	305.332			132.953	1291.41			195.907	1722.68			49.0062	602.502			78.5738	712.221			28.2224	428.788				85.0912	17.786		821.79	149.783
220		104.703	1104.19			40.454	601.726			80.9745	853.386			25.5126	330.845			128.821	1420.23			196.202	1918.89			46.3669	648.869			51.0151	763.236			34.6139	463.402				78.7403	18.6515		900.53	168.239
240		102.878	1207.07			47.7871	649.513			85.4971	938.883			28.2197	359.064			135.037	1555.26			191.712	2110.6			48.5565	697.426			66.3247	829.561			26.8395	490.241				81.4279	18.1676		981.958	186.321
260		95.2516	1302.32			34.7822	684.295			71.5867	1010.47			24.8936	383.958			124.934	1680.2			196.39	2306.99			42.0695	739.495			61.2051	890.766			33.6374	523.879				76.0834	18.542		1058.04	204.727
280		96.9301	1399.25			46.3467	730.642			78.5104	1088.98			23.8216	407.779			133.373	1813.57			212.553	2519.54			45.2573	784.753			57.5984	948.365			30.1293	554.008				80.5022	20.135		1138.54	224.742
300		95.7955	1495.05			37.0637	767.705			74.0884	1163.07			25.1478	432.927			133.379	1946.95			208.021	2727.56			41.1365	825.889			63.1138	1011.48			26.7943	580.802				78.2822	20.0607		1216.83	244.706
320		89.2556	1584.3			49.7638	817.469			73.0288	1236.1			28.8004	461.728			114.63	2061.58			201.802	2929.36			47.5561	873.445			59.3972	1070.88			27.3189	608.121				76.8393	18.2069		1293.66	262.68
340		91.9876	1676.29			44.7146	862.184			72.5727	1308.67			30.5396	492.267			122.489	2184.07			170.576	3099.94			46.9541	920.399			57.733	1128.61			26.1304	634.252				73.7441	15.8277		1367.41	278.462
360		82.2139	1758.51			40.4989	902.683			74.4123	1383.08			30.857	523.124			115.274	2299.34			172.079	3272.02			49.4133	969.813			55.6129	1184.22			28.7449	662.997				72.1228	15.5157		1439.53	293.897
380		81.4893	1839.99			43.3944	946.077			77.523	1460.61			31.0879	554.212			102.509	2401.85			166.98	3439			39.4287	1009.24			56.4713	1240.69			26.4758	689.472				69.4844	14.8521		1509.02	308.578
400		84.2073	1924.2			43.0625	989.139			72.2447	1532.85			18.6846	572.897			116.384	2518.24			161.523	3600.52			40.4501	1049.69			59.1547	1299.85			27.4562	716.929				69.2408	15.3158		1578.26	323.854
420		80.9762	2005.18			40.3213	1029.46			71.4649	1604.32			26.398	599.295			118.605	2636.84			156.479	3757			39.1526	1088.84			50.8271	1350.67			31.4546	748.383				68.4088	14.6855		1646.67	338.459
440		80.3346	2085.51			42.8981	1072.36			66.8656	1671.18			23.4246	622.719			105.512	2742.35			163.24	3920.24			36.1066	1124.95			64.628	1415.3			26.1748	774.558				67.6872	14.919		1714.35	353.282
460		84.4316	2169.94			40.4156	1112.77			67.1898	1738.37			27.8709	650.59			107.886	2850.24			165.176	4085.42			38.9678	1163.92			50.5535	1465.86			29.2161	803.774				67.9675	15.0588		1782.32	368.294
480		77.9814	2247.93			45.5833	1158.36			65.238	1803.61			25.2228	675.813			95.8164	2946.06			195.438	4280.85			37.1041	1201.02			68.0519	1533.91			27.2938	831.068				70.8589	17.4769		1853.18	385.27
500		82.552	2330.48			43.3226	1201.68			57.4394	1861.05			29.018	704.831			109.181	3055.24			169.103	4449.96			37.523	1238.55			52.7567	1586.66			23.8344	854.902				67.1923	15.5794		1920.37	400.762
520		74.0567	2404.53			39.2198	1240.9			68.1282	1929.18			21.4972	726.328			111.431	3166.67			182.358	4632.32			33.8781	1272.42			62.9234	1649.59			25.1463	880.049				68.7377	17.0836		1989.11	417.711
vesicle pool:			267.797				133.333				123.894				41.9048				301.887				200				235.238				145.57				166.25				179.541
																																							26.8184
