# Supplementary material for: Nitric oxide-mediated posttranslational modifications control neurotransmitter release by modulating complexin farnesylation and enhancing its clamping ability
Source: PLoS Biol. 2018 Apr 9;16(4):e2003611. doi: 10.1371/journal.pbio.2003611 (PMC5890968; doi:10.1371/journal.pbio.2003611)
Supplement: S8 Data — The raw data presented in worksheets 1–5 serve as underlying data for Fig 8A, 8B, 8D, 8F and 8G. (XLSX) [file pbio.2003611.s018.xlsx]

## Sheet: Fig 8A
	YFP-Ras CAAX no treatment
Fluorescence intensity	5.1111	20.6667	12.1111	14.9259	12.4444	21.1111	6.1111	6.6667	23.5556	10	7.4444	16.3333	16.1667	14.963	15.3333	9.6667	3.6667	12.3333	14.3333	16	4.3333	10.6667	14.3333	11.6667	9.6667	18.6667	19.3333	18.6667	14.6667	14.6667	2.3333	49.6667	4.6667	19.3333	1.6667	22.6667	8	35.6667	19.6667	23.6667	17	3	10.3333	3.6667	18.3333	14.3333	18	20.3333	17.3333
	7.098	28.1282	7.4683	17.4166	14.6788	22.1516	5.3333	7.5035	22.4102	8.2602	9.0886	16.5931	17.8456	13.8998	17.7685	10.6139	4.3015	14.5813	19.9196	15.4024	4.9628	14.3263	12.44	13.6247	8.7007	18.9299	19.0784	14.6571	22.4744	13.5645	2.3333	43.1389	5.4456	22.2184	1.6667	57.7367	8	50.3355	23.8568	26.2374	20.9453	4.461	15.5174	3.4719	15.862	18.7385	13.2667	20.3194	20.3675
	6.7821	23.1453	11.4584	17.4797	13.2432	15.5787	4.9402	7.9694	23.6056	7.8375	11.3967	18.6291	17.3333	14.517	15.1472	13.8581	10.3728	39.4701	20.3883	16.3376	6.7968	13.7926	11.4139	16.5312	7.8456	20.7421	18.4575	15.5065	26.4907	11.4677	2.3333	33.7778	6.431	27.955	1.6667	85.6529	9.9444	45.0923	26.2352	34.0732	24.4271	3.4184	20.0417	3.8116	17.6736	20.7536	12.6523	20.3056	20.0707
	12.5512	24.094	4.9803	20.0576	18.0599	18.6748	5.6325	8.5523	28.5589	9.7264	14.3458	21.9519	17.3537	18.9266	15.3861	13.5733	10.1137	57.576	26.4308	14.7867	7.8533	9.1638	12.996	20.0322	7.2509	30.7815	14.5098	15.527	33.6789	12.98	2.3077	37.25	2.8155	31.3714	2.5442	85.5991	8.1667	39.0733	27.0299	39.1346	31.2318	1.9149	20.7292	4.549	27.8125	20.2936	13.8251	22.625	19.4556
	13.5323	27.9231	5.8164	20.4614	20.0958	19.6296	5.8376	12.9591	32.7269	10.9502	17.4613	21.3245	18.5035	18.9549	14.7077	14.6811	14.1085	59.5102	35.639	18.9131	5.9728	6.3856	14.8912	19.5596	7.8216	26.3996	9.3072	15.2314	32.8997	8.0304	2.0769	38.8889	2.3829	34.4348	6.3694	70.4556	9.5556	54.4715	28.6853	39.4014	37.7083	2.5603	19.8333	5.5921	31.6806	24.0965	15.9531	25.4444	22.2611
	12.3733	25.7179	9.0109	27.781	18.3867	18.1281	6.8248	18.2783	44.4525	9.9566	20.4706	22.4057	17.0819	21.8109	15.16	20.6467	21.2682	46.823	44.7981	17.7	13.35	7.2925	16.12	29.0951	9.9377	38.2778	8.3007	12.7963	46.7467	27.2933	1.8462	45.7778	19.2364	34.7627	5.691	35.2697	10.5556	59.24	25.5367	37.5544	38.1224	5.5887	16.0694	5.215	30.5642	33.9333	14.0133	25.125	27.8674
	11.2658	24.453	16.2458	42.0864	18.6043	22.2315	9.3077	24.4465	46.7716	9.4738	24.524	24.7256	20.6876	28.7955	22.8832	16.9323	35.2673	44.1245	53.6593	20.7499	40.3179	13.8627	16.8848	26.2031	25.1817	74.2302	11.7647	14.1884	52.4997	65.6192	1.6864	57.8333	56.534	31.0288	5.2949	16.7525	15.6667	46.9264	21.1963	47.9318	42.6562	8.383	21.75	5.8697	24.375	60.5547	16.3456	22.5	48.6332
	9.7378	29.9744	41.908	45.8281	19.8576	31.0417	12.9231	33.9683	49.2109	13.2494	24.246	33.7576	25.6412	33.7506	39.5808	18.5189	53.2759	44.3129	71.034	31.5856	76.0491	18.4648	22.0109	37.2789	45.898	78.5034	35.8693	21.8844	55.5808	80.9256	3.2342	56.3056	57.985	29.8237	5.2721	12.3259	20.3333	47.9779	21.6303	53.5456	44.2578	13.6525	30.1146	8.2518	25.4566	66.6263	23.1944	23.7778	75.1446
	15.9847	36.2479	85.0355	46.503	22.008	34.358	21.8376	42.7923	50.2026	17.4522	22.7475	40.3501	28.6778	34.0126	43.5621	24.2315	77.6746	50.0748	83.0364	30.4549	78.6923	20.3112	17.0875	34.5041	37.5446	50.1598	24.1765	37.839	54.4624	84.6741	8.6174	45.5556	40.153	41.0681	17.0122	13.4418	24.4444	52.1851	21.44	56.1683	39.3333	28.9149	39.7778	8.5418	28.4444	49.776	30.5072	30.3333	84.7409
	35.8889	35.2222	71.5208	35.7654	23.3915	31.4306	37.2991	41.7831	47.6048	18.9718	21.6407	42.3054	28.3945	25.8473	30.3056	41.2635	84.3217	61.8735	82.1334	41.0371	48.4859	29.8651	16.8128	38.799	16.2931	43.0938	7.1765	39.7709	68.4224	82.8293	19.9549	49.9167	31.827	52.0484	30.9246	10.2184	18.6667	75.9336	16.6084	59.681	25.7682	30.1064	57.0729	14.6286	28.8229	37.9365	32.7536	50.875	82.5698
	18.5222	36.2564	54.2694	30.6356	26.7467	30.4028	50.2222	40.8884	46.2067	19.9327	19.1641	44.4498	26.0145	21.1716	30.12	67.48	78.0039	53.4407	94.1352	70.6667	26.7467	28.842	23.5867	41.7897	11.0984	39.502	8.1765	22.4691	76.8	85.5333	44.0552	40.6667	20.6301	49.0296	42.23	6.0089	13.8333	69.8133	15.7467	74.418	17.2917	25.4823	61.4861	24.6289	32.4549	32.4667	26.7333	46.9722	78.6044
	8.4568	40.2051	80.3817	26.5784	30.9045	27.434	65.6752	31.5832	34.6126	21.542	16.731	44.3808	22.5635	19.4931	26.7557	75.1523	73.2803	46.0025	88.2854	76.5803	17.2487	51.3406	29.0445	36.2495	8.6464	38.0171	9.7843	9.7343	60.0992	82.3859	63.0318	32.4167	17.3998	38.8135	48.1369	11.5227	13.6944	74.1597	18.0809	64.8882	17.1224	22.1702	60.5208	29.3399	42.2014	33.3175	18.5739	24.75	65.9458
	7.4706	42.3419	72.3939	24.0823	30.7854	21.8889	72.9744	33.6964	25.929	21.9728	15.2669	39.5256	22.5512	19.3614	25.2101	51.4843	81.0355	49.6581	60.7962	55.8864	27.8347	74.2157	32.0715	36.8413	5.72	37.3221	12.8627	6.4623	49.3307	78.9717	64.4004	27.6667	19.6563	31.6275	48.3533	13.0572	17.6667	70.3509	19.2005	61.5736	17.5833	17.2979	35.0833	25.887	40.9583	34.5045	16.4741	13.1667	38.9458
	6.7328	55.3333	35.0733	19.6552	29.6745	18.6481	65.6111	35.1355	25.1251	21.3096	14.1111	38.5365	23.4287	18.4298	24.9723	33.6317	83.2083	45.7348	36.0854	39.8723	34.76	82.0235	47.8384	28.8788	6.8188	40.1172	15.4902	4.8838	46.5016	77.2397	55.8333	38	22.4095	31.0183	50.0554	8.8333	27.5	42.8744	16.0164	46.6881	15.4349	14.7234	23.6215	24.9204	34.9852	42.9677	14.9437	7.4306	24.5125
	12.1176	46.5641	21.3548	21.8647	27.4896	20.8858	53.8547	36.1973	24.5397	18.0673	12.5755	39.6002	20.983	20.1179	24.0517	31.8901	76.0651	48.1905	26.3197	37.4421	43.2944	49.2634	55.4933	31.9184	5.5102	49.4966	11.9608	4.7075	41.3072	78.136	36.2081	32.3889	17.8681	27.7588	50.2177	5.4241	29.8333	36.6101	11.4843	37.5064	13.3125	11.9858	16.2361	17.7293	32.2465	37.0155	15.5221	7.8611	29.9277
	17.4771	50.0256	17.0281	21.4815	23.0444	17.7373	44.0299	43.8303	22.8084	16.7073	13.2577	37.7151	18.9856	24.4676	17.4	29.8	59.3067	46.5605	29.7962	36.7467	39.4533	20.8547	31.0733	33.5682	6.5153	50.6217	18.6078	7.7651	37.5467	84.2533	30.5851	25.75	16.684	16.6551	49.0759	4.9324	24.1667	33.8667	10.2733	31.6486	15.8125	9.0922	16.1146	18.6401	34.0365	37.0967	13.4133	13	25.3818
	13.4234	49.6923	14.8812	19.193	20.259	14	34.5556	38.5135	23.3155	14.8743	10.371	31.9951	18.9753	21.0142	17.4128	23.8997	32.8442	33.4201	33.9379	48.4288	40.0171	13.9576	12.5445	29.8227	6.4202	47.0815	12.732	7.9919	35.1781	85.9531	32.4438	34	16.9239	10.7259	54.5348	4.1598	23	37.952	10.936	22.3655	11	9.3191	14.6667	16.4084	24.1111	33.9451	12.856	4.4444	28.4314
	14.3704	42.6068	13.5147	19.9428	20.552	14.2087	31.0299	39.4258	22.9712	12.7057	10.8074	32.7665	17.6209	16.1871	13.8523	24.7707	29.2865	28.0193	31.3751	48.4373	32.9461	10.8889	13.9936	23.7064	6.4483	40.1699	17.2222	5.6911	26.3576	86.2096	29.9502	29.9167	15.2222	9.9259	56.2796	2.3126	18.9444	38.4331	11.2871	25.1213	11.9219	9.4043	15.6111	15.9259	27.2769	28.9529	10.9445	8.1389	41
	13.4771	39.9487	8.0459	21.963	20.6953	17.125	27.2479	44.4493	23.6942	18.217	12.503	29.7797	17.0198	14.3882	13.8341	23.8789	34.8728	18.7015	27.2552	44.8949	27.6795	12.7047	12.9552	19.7766	6.1728	37.044	17.3333	5.6843	25.1291	87.0032	25.5986	27.6667	16.8547	10.5859	55.0112	2.8659	17.5	35.2848	11.8528	28.0433	9.875	9.2908	16.7917	17.5456	23.3958	29.2101	9.9557	6	38.6724
	10.4139	37.5897	8.2002	22.9401	18.7095	15.6204	24.4957	42.8564	21.3771	13.5484	11.3019	26.893	18.0978	15.9931	12.9227	19.8629	26.609	19.1147	26.4222	47.9499	30.5276	12.0218	16.3827	17.6529	6.3214	48.0161	12.1373	5.1301	26.1584	83.6019	25.2776	26.4722	16.5494	11.3832	57.8462	2.6233	19.4167	33.1549	12.4992	28.662	9.4922	10.3333	22.8819	19.472	23.8498	28.1857	10.9512	6.4167	21.5659
	5.6536	36.0513	9.0511	24.3091	16.0133	14.7778	24.1197	34.6562	19.6759	10.9524	12.3368	28.1016	20.0292	16.0685	12.6133	21.12	15.8797	14.9028	28.551	49.28	33	11.9751	18.7733	24.453	7.1523	52.9842	9.6209	4.6908	21.3467	82.8133	25.7239	42.7778	16.6993	11.3532	61.1656	2.0947	14.1111	33.4667	13.24	25.5088	11.25	11.9007	26.4444	19.1051	24.7778	22.4667	13.08	15.4444	24.9923
	4.2331	35.6239	10.5094	22.8807	15.8992	16.1632	21.2436	34.8844	20.7052	10.8163	12.788	26.7426	17.8384	16.2532	13.4699	23.0349	10.3812	18.7687	31.6122	43.5133	40.396	12.4614	17.2483	27.0952	7.0748	40.1633	10.6078	6.8299	21.2619	82.8	24.4953	41.6667	17.9112	11.7682	66.8708	1.8585	15.8333	33.404	13.1136	28.2929	13.1458	11.2269	25.8229	19.3057	25.1771	23.1232	12.6152	6.7917	22.3172
	4.8722	29.5128	8.2956	21.5793	15.76	17.463	17.9402	41.3032	20.7195	11.2548	11.179	27.8147	17.8478	17.4065	13.9557	19.7611	10.4053	16.6017	31.08	37.0613	47.9653	15.5571	20.7824	19.9874	11.0235	33.2953	10.5229	12.4226	25.8096	83.1755	25.4596	33.8333	17.4056	9.8588	64.9531	1.9231	9.7778	26.1557	14.8256	30.4747	12.3542	10.2908	25.0972	19.4752	22.6667	25.5632	12.2725	7.9167	22.1392
	4.8112	31.5556	8.0189	21.9877	14.0203	17.7932	16.3632	39.1482	24.7483	12.1279	10.8547	27.1145	17.9862	16.4377	12.76	18.9291	13.5759	20.3163	31.309	47.2397	59.2997	17.8143	22.7549	17.7019	5.355	30.1758	7.3137	9.3464	29.9008	83.0045	31.1117	25.2778	20.3991	10.4716	67.241	2.3097	10.5556	23.8765	14.4199	24.3413	12.2448	11.0284	23.2847	20.2887	24.0972	30.3421	15.5752	11.4028	20.9927
	3.3725	27.2393	9.1416	23.6296	13.2933	17.3333	19.9658	43.7343	26.5358	12.6349	11	23.8462	17.3368	17.1714	13.2965	15.3056	13.0434	22.6028	37.1583	47.7611	62.3749	14.9988	18.7845	21.9418	5.3306	27.9793	4.4902	10.4308	26.8901	83.4395	29.714	20.6667	22.5398	10.4383	65.4927	2.7179	8.6667	27.6464	17.0453	23.0706	14.1667	9.6596	19.8333	22.9689	22.1667	30.6768	9.4683	8	19.6667
	4.9702	26.8718	9.0222	19.6059	12.3333	17.1597	18.2521	40.8943	24.0266	12.5686	11.1966	22.1293	17.5068	17.2258	15	11	8.5708	26.1794	38.7693	36.3333	58.5	12.9689	15.3333	20.8195	8.7691	26.395	4.5098	11.4245	25.1667	85.1667	23.4467	24.6944	22.3422	8.171	66.0437	3.1972	10.0556	35.3333	18.6667	23.9799	16.0078	10.4184	15.7326	22.1637	21.9019	26.6667	8.6667	8.3472	19.7409
	5.0566	26.4444	9.4444	17.8843	12.0261	15.8503	16.2222	39.9618	23.2219	10.2264	11.5185	20.125	19.1591	19.6743	18.7952	12.0363	9.6667	34.7411	32.6651	37.0528	56.7307	11.0246	15.0309	18.9652	9.7007	29.3104	6.8497	9.9066	31.1563	86.6507	18.5	26.1111	27.2353	7.6337	65.5285	2.8333	11	36.5968	16.5589	28.3234	19.5	10.617	12.2222	24.3121	23.3299	23.8875	11.7733	11.5833	19.1461
	6.6471	26.8889	10.0545	18.3704	13.0713	16.2431	14.8376	38.7795	21.1428	10.4988	11.8856	19.4483	19.1651	20.3744	16.3104	14.2568	10.6208	41.882	29.1697	36.7507	57.726	10.8385	14.1461	21.0987	7.9595	35.9707	6.6471	6.4805	30.9861	83.3301	17.5856	20.0833	33.0531	9.9654	64.9549	2.9034	11.5833	36.1291	13.4065	28.3623	27.5807	10.2979	10.7292	27.3022	23.9297	22.3255	10.4157	11.625	21.9596
	4.6398	24	9.0021	17.979	12.2219	19.7963	14.1966	44.6122	19.6236	11.9773	12.719	19.9536	17.8707	24.2698	18.4011	13.0144	11.0927	38.9864	24.7415	35.0544	72.0053	12.4641	12.7003	25.7959	6.8571	45.6871	6.9346	5.9252	19.9531	81.7669	19.432	19.3333	46.5928	12.2018	59.7483	3.2998	10.5556	31.3392	15.2773	28.0717	25.0417	11.5248	11.3889	26.0598	21.9722	25.6299	11.2304	8.0556	21.539
	4.3813	25.1795	8.3672	18.7897	10.4267	21.3198	13.7821	45.5409	22.1209	11.2517	12.8547	18.8973	18.6453	24.0152	20.8171	12.168	13.5688	39.2398	25.5006	30.2589	86.6624	14.106	12.3064	30.1535	6.1999	53.4659	7.1438	6.3469	21.7853	81.3355	17.8646	25.3056	57.218	15.1858	65.8641	3.534	10.1111	26.4811	16.3133	31.9938	24.4245	11.4113	10.5	31.8574	19.5295	28.1737	13.8307	7.0694	21.5844
	6.8562	27.641	7.1286	19.321	11.5556	20.0741	13.6325	43.3282	25.2969	14.4576	13.3077	18.9461	18.5762	25.0591	19.04	11.5867	11.7554	38.0242	24.5198	34.7867	87.8667	13.0865	13.5067	28.6109	6	48.5453	4.8824	7.6395	20.72	80.76	16.6489	23.8333	63.3887	13.0542	57.6136	4.4181	10.6667	32.36	14.3067	39.836	24.5104	9	14.125	40.6413	22.5417	28.68	16	10.25	22.1084
	4.5207	23.1538	11.4476	24.1509	12.9826	21.9317	13.0513	46.8807	23.569	15.9493	14.0513	21.327	20.8053	25.6897	21.0085	14.0755	9.4539	57.6035	17.6593	38.1765	87.3053	10.6139	16.3552	20.9621	6.0218	41.7931	6.7386	10.4207	23.0309	79.7859	19.1072	18.0278	71.1426	14.9018	63.765	5.3338	12.5556	27.8616	13.1399	40.2257	16.0911	8.9574	17.6979	39.7054	18.4748	29.5493	16.8779	12.1806	20.9892
	3.9535	17.5556	11.6673	24.1052	13.6805	22.7407	11.812	52.1418	22.0114	17.7506	16.1734	18.57	20.9894	24.5829	21.6309	15.5227	11.3116	66.4856	17.4412	37.9344	85.5749	9.2029	16.0613	18.2721	6.42	31.3898	11.0654	15.3565	22.7429	77.3307	28.0552	17.5556	79.436	10.4933	58.3475	6.2663	12	25.2805	12.7221	30.0499	20.3333	16.1064	23.2222	35.5494	23.1111	31.7035	18.7291	13.7778	20.4629
	9.8388	18.6068	8.7851	22.8272	15.3644	21.64	11.5342	53.6443	23.764	18.8295	18.1282	20.5182	25.0471	27.7398	22.6139	18.0416	13.6465	73.0425	17.2327	36.3755	85.0425	10.3299	16.6504	19.4039	7.5115	32.9281	22.1176	14.417	22.6275	76.0763	19.5301	12.5	82.8685	11.5306	51.892	8.1632	11.5	30.1197	11.4272	35.8465	29.1849	16.5674	45.3021	37.9331	24.099	34.3655	21.3245	11.5	29.902
	38.1481	18.5385	12.2945	22.4806	18.2281	22.5741	11.3077	53.8467	23.1699	18.6008	21.1782	20.762	26.5791	31.7161	21.4725	17.5808	15.7949	77.7922	20.2295	34.6256	85	13.6667	18.9995	20.2781	8.0882	35.0963	44.2222	12.8495	22.1509	75.9408	21.356	12.8333	84.1111	12.2593	50.1416	11.2199	12.9444	33.9973	12.3307	31.7764	29.5625	19.2057	61.4444	36.5556	23.0382	37.6485	21.0965	13.4167	26.3333
	49.2055	18.7436	17.4287	20.1884	19.52	23.1867	11.3462	54.9252	28.3424	19.1247	23.2353	19.4336	25.7262	35.1776	26.7867	17.54	18.143	84.2041	26.2789	38.74	85.0733	12.6135	17.76	22.2789	10.4966	44.551	44.8366	14.1293	25.22	77.6867	22.7961	15.1111	77.6244	14.4414	49.5102	10.8979	10.8611	27.8467	12.15	33.3747	31.901	21.383	63.434	32.3642	20.9262	53.6667	20.1333	11.3611	28.6175
	51.0719	23.3761	28.1937	22.9753	20.4021	25.3333	12.0427	52.5267	43.9742	20.8726	22.7226	21.0907	26.2821	37.6066	31.3573	18.7712	17.14	88.6789	29.8728	30.136	85.2336	17.391	22.4987	29.6111	11.0693	51.0054	44.6667	15.8834	18.4059	81.8331	32.5069	29	74.8616	15.3979	48.1383	8.716	6.3333	27.0437	8.7989	32.3973	42.7917	31.234	60.1667	39.2157	25.0417	76.1237	20.928	11.8333	27.8962
	46.1104	20.0769	34.8413	26.3256	28.2014	28.9745	12.5684	53.0199	46.961	22.482	21.4763	28.6496	25.1284	38.1761	34.8059	19.1661	14.8074	85.2505	40.6395	37.2483	84.9867	23.9877	35.936	32.975	11.8435	35.9592	38.8627	19.8395	21.2064	81.3904	30.2387	30	73.1261	18.9361	46.719	10.3457	10.4722	33.288	12.2884	29.1645	34.7292	37.8156	61.5	43.78	31.467	87.3775	24.9419	21.0278	31.6636
	40.8533	24.2137	34.3623	25.1427	35.0555	29.0401	13.1368	55.0576	32.0243	28.4485	24.0877	23.052	26.7919	39.2174	38.128	22.1941	12.3393	86.9911	54.7847	41.0757	85.1243	20.7291	59.0613	30.3804	13.6905	28.4808	39.3464	26.6016	37.5643	77.6651	27.4122	38.8889	72.9877	25.5258	44.9907	10.8531	12.7222	25.3088	18.0581	28.3086	23.2396	55.1631	54.5833	40.695	51.5868	84.7045	34.3435	27.2778	42.316
	53.1612	29.6667	29.0906	27.6214	39.0681	25.3368	13.6111	51.4881	23.1087	31.0196	27.5556	26.0208	29.3293	42.6334	37.328	24.7781	13.2083	87.7761	73.1437	48.2592	89.1851	17.391	59.1587	34.5084	15.1201	49.1735	44.1176	50.1008	43.9475	76.9147	27.875	44.4167	67.7728	38.5467	45.6718	13.25	13.75	28.5557	26.5192	28.2811	24.5677	34.9787	46.6667	44.857	67.2708	84.5841	40.9979	28.4583	53.7266
	55.48	20.1282	30.2472	31.7339	41.0533	19.5926	15.0598	45.75	24.3244	36.4182	34.6792	29.7485	27.1289	39.098	46.7867	44.4933	14.5897	72.2878	79.9671	56.08	74.0667	21.5281	49.48	36.2824	16.7017	76.3347	47.5425	70.6486	41.4933	68.7067	31.9763	28.5556	68.9754	51.0409	48.5084	20.4753	13.6667	40.6133	39.2	29.182	29	37.7518	35.1667	55.6462	37.9444	85.0667	48.88	38.6667	48.5194
	51.1692	24.0769	26.1673	30.2208	41.2331	19.9695	14.7863	32.0306	14.1435	57.024	39.6498	28.5826	25.0331	36.6982	61.0309	42.8813	19.3131	36.7473	59.7586	44.98	45.9376	25.6665	48.5381	33.6501	17.3468	55.0397	37.5359	52.3665	35.9264	54.6528	30.5017	14.0278	73.722	55.177	48.5738	30.4985	20.1944	53.1261	46.4208	32.1261	33.4922	37.3121	24.1181	64.8078	25.7717	83.5068	48.3973	24.1111	44.8082
	48.0349	31.7265	25.9304	33.5926	43.2235	27.2731	14.0171	30	12.4762	55.7279	42.7936	30.4212	25.3435	36.0242	52.2949	23.3472	23.498	25.381	42.7551	35.5451	37.7029	20.4625	49.3221	32.0408	15.4626	31.0476	45.0784	32.3061	27.3147	48.1989	28.0611	5.5	82.7359	51.9792	48.3197	42.9704	28.1667	61.0165	41.9691	36.4545	30.8125	25.2411	22.5417	59.9573	21.9167	79.4635	49.6699	26.5833	51.1499
	50.6086	31.359	24.5184	38.5958	44.5255	31.0301	13.9872	25.3507	15.0282	46.5737	45.6635	28.5907	24.9284	34.1311	43.904	20.1509	23.622	18.1755	26.493	49.9571	28.6976	27.1893	36.1283	26.5934	13.3811	19.8406	41.6863	29.0175	21.6989	46.4187	42.1309	3.0556	78.2914	32.3345	42.9089	64.6341	25.0833	62.9667	37.8385	39.3013	25.9297	18.4326	21.6597	33.1214	21.8099	77.1117	41.4925	15.2917	56.669
	41.5192	33.4786	20.9424	37.957	43.2832	30.5309	15.265	25.1397	12.5355	40.2838	45.7009	23.1045	23.2676	27.4455	44.4315	18.744	36.1657	19.5231	23.3301	73.7947	22.9003	27.3055	38.1552	25.4717	10.1517	17.0307	28.6797	18.3028	19.3733	38.6187	60.0118	2.3333	66.7901	26.8011	38.2094	81.1815	17.7778	59.3365	34.2619	33.2324	25.5	19.5177	29.4444	20.2951	19.9167	81.3701	36.336	17	47.321
	25.9608	34.8889	23.3955	41.0494	41.6133	31.1944	19.6795	21.1869	13.2811	36.163	43.8189	20.8386	22.4724	19.1664	46.76	19.8333	60.9741	17.7936	21.5255	42.9733	24.1833	24.3737	41.3467	15.7725	10.703	14.6167	21.1176	23.2345	18.42	28.04	69.9963	1.6667	60.0265	22.7116	30.4057	85.2914	22.75	41.0733	34.1	23.609	18.9453	16.3121	29.3854	11.2099	15.9089	76.7333	39.7133	21.6667	43.5548
	23.3203	41.4615	25.5844	44.5903	35.1756	28.1435	21.0256	21.706	13.5861	30.4004	39.0583	17.2804	19.8427	17.5424	45.3435	22.4715	38.503	17.0447	17.0487	24.3205	24.2629	27.3033	46.9056	9.497	10.8631	14.5376	13.3725	22.428	18.3285	20.1467	74.5868	1.8889	32.7389	17.7348	25.6081	84.8974	18.2778	32.304	44.6053	21.8483	15.8958	16.6667	19.8194	9.0415	18.7882	79.1669	40.5211	14.7222	35.4479
	20.0654	37.4274	23.5797	47.8322	30.9659	23.3056	23.906	23.3655	12.3585	28.6138	36.8614	15.4826	20.613	18.9886	42.3403	20.3875	8.1827	16.8992	7.5335	17.9331	31.6204	15.1587	44.5416	7.023	12.6646	12.251	18.6667	11.3129	24.4901	12.8195	58.001	1.6667	25.366	13.8915	20.2324	85.1928	11.6111	29.9149	38.9981	18.3333	20.25	15	16.4618	8.6706	20.5312	76.4851	27.8069	24.2778	23.0173
	13.1133	25.6581	19.1878	53.1893	33.7136	16.7407	33.9487	20.0543	11.123	29.1846	37.7659	19.5493	20.5917	20.8636	38.7376	17.0592	11.9152	11.9894	4.109	17.0731	35.7899	15.97	45.8507	7.7527	15.1131	13.921	16.6471	5.8165	32.4469	7.3003	34.9625	1.6667	17.5859	12.0554	19.6858	84.6726	7.6667	21.8965	31.4587		10		17.3333	6.5236	16	63.1221	24.4933	40.6667	23.3483
	13.7988	20.1026	18.8508	44.5318	33.4117		48.9573	19.7778	10.8889	29.1481	39.2825	17.4496	19.5833	20.5556	35.8731	19.5213	11.4386	6	3	14.6939	27.6505	15.2821	32.8584	6.3333	16.3333	20.3333	12.7059	4	41.2248	6.8379	38.4576		17.4475	8.3856	17.3333	85.5828		18.2272	31.9148					6.1489		49.5409	22.4867		19.1503
	13.5766	6.0171	17.4942	35.4563	35		31.812				38.3513	16.3706			42	24.3333	7.5542			16.6667	11	13.2111	28.3333				11.3333		49.3333	5.3333	44.4122		13.4444	9.9763		88.9537		12.3333	19					8.1151		25.3333	21.3333		20.1038
	11.4444	4.9658	14.2757	29.5679			27.2308				41.1492	17.4114					14.5794					25.3333					14.3333				32.3168		18.3333	9		84.8679								8.6667					15.3333
		4	14.8316	24.4906			27.3333				43.1852	16.8333					9.6667														27.3333					86
[truncated: 184 more columns]

## Sheet: Fig 8B
	Immuno Blot intensities
	Ctrl		NO Treated
sample	1		2.76979
sample			2.1067

## Sheet: Fig 8D
		eEJC amplitudes					QC						Vesicle Pool Size							mEJC frequency
		Cpx WT		Cpx S140W Nitro mim			Cpx WT		Cpx S140W Nitro mim				Cpx WT		Cpx S140W Nitro mim					Cpx WT		Cpx S140W Nitro mim
		104.724		54.7787			193.933		101.442				251.22		261					0.9875		2.21
																				0.633333		1.23
		61.4013		50.3249			149.759		94.9527				251		92.5
																				3.38		2.36
		103.245		53.5396			184.366		113.914				466		29.8					3.1		1.81
																				1.25		1.54
		70.7005		63.3866			101.001		158.466				220		188
																				1.74		0.09
		145.02		105.299			207.172		100.285				590		316
																				3.1875		1.81
				75.7691					72.1611						172					2.5625		0.89
																				5.125		0.75
				35.0111					112.939						194
																				1.8875		0.19
									104.21						289
				75.0315																		1.87
																						0.47
									69.1562						131
				84.3705
																						1.8
				37.1939					71.5268						308
																						0.74
				140.549					156.166						48.5							2.01
				63.8873					46.976						212
				76.9917
									105.468						253
				81.4382					159.683						304
				51.7904
									129.476						260
	Mean	97.0181		69.9574			167.246		106.455				355.644		203.92					2.38533		1.318
	SEM	13.2114		6.75636			17.0805		8.47577				65.5302		23.3906					0.408136		0.185925
	p			0.0826528					0.00433871						0.0182278							0.0184444

## Sheet: Fig 8F
			PLA
			cpx WT		cpx C140W
	NMJs		0.005		0.222
			0.016		0.207
			0.001		0.165
			0.005		0.067
			0.071		0.149
			0.036		0.188
			0.039

## Sheet: Fig 8G
			cpx WT		cpx C140W
	Boutons		0.167		0.291
					0.262
					0.148
			0.016
			0.105		0.235
			0.157		0.427
			0.037		0.495
			0.246
					0.3
			0.05		0.388
					0.276
			0.183
			0.549		0.357
			0.158		0.346
			0.16		0.27
					0.489
			0.169		0.478
			0.13
					0.399
			0.11		0.356
			0.322
			0.124		0.322
			0.058
			0.2		0.204
			0.195
					0.347
			0.013		0.37
			0.025
			0.002
			0.003
			0.17
			0.164
