# Supplementary material for: Nitric oxide-mediated posttranslational modifications control neurotransmitter release by modulating complexin farnesylation and enhancing its clamping ability
Source: PLoS Biol. 2018 Apr 9;16(4):e2003611. doi: 10.1371/journal.pbio.2003611 (PMC5890968; doi:10.1371/journal.pbio.2003611)
Supplement: S9 Data — The raw data presented in worksheets 1–9 serve as underlying data for S1–S8 and S10 Figs. (XLSX) [file pbio.2003611.s019.xlsx]

## Sheet: S1 Fig
	L		P CI	PCI-L	mean	SD	P CI+II	PCI+II-L	mean	SD		RCR CI	mean	SD	RCR CI+II	mean	SD
NO	3.4018		23.9833	20.5815			34.5374	31.1356				7.05018			10.1527
	2.6664		24.0385	21.3721			32.5855	29.9191				9.01534			12.2208
	3.7315		26.4411	22.7096			37.5576	33.8261				7.08592			10.065
	2.3519		23.5147	21.1628			31.0284	28.6765				9.99817			13.1929
	2.4427		28.2832	25.8405			36.4843	34.0416				11.5787			14.9361
	2.7743		31.6091	28.8348	23.4169	3.25667	41.0694	38.2951	32.649	3.48502		11.3935	9.35364	2.00451	14.8035	12.5618	2.15475
Control	2.3437		25.053	22.7093			36.0471	33.7034				10.6895			15.3804
	2.7855		31.14	28.3545			42.3654	39.5799				11.1793			15.2093
	2.255		24.5159	22.2609			32.5298	30.2748				10.8718			14.4256
	1.863		19.7085	17.8455			25.3333	23.4703				10.5789			13.5981
	3.0004		32.964	29.9636			43.2822	40.2818				10.9865			14.4255
	2.4509		21.8363	19.3854	23.4199	4.82431	29.2237	26.7728	32.3472	6.80114		8.9095	10.5359	0.824682	11.9237	14.1604	1.26873

## Sheet: S2 Fig 
	Panel B												Panel D
	NMJ volume					Number of Brp puncta							NOS c								WT										NOS c									WT
	WT	NOSD15	NOSC			WT	NOSD15	NOSC								# synapses	# Tbars							# synapses	# Tbars								# vesicles in 250nm radius										# vesicles in 250nm
													image								image										image									image
	3572	2609	5468			0.071	0.112	0.071
													31941_12524-2__19			4	2				18960_11641-1b__14		a	4	2						31942_12524-2__58		28							21161_11743-1c__48			28
																																	21										20
													31944_12524-2__19			7	2						b	5	1								18										22
	3513	3236	3088			0.066	0.106	0.148
													31948_12524-2__19			1	0				18962_11641-1b__14			4	2						31945_12524-2__58		22							21166_11743-1c__48			19
																																	24										17
													31950_12524-2__19			3	0				19001_11641-1e__48			4	1								29
																																	27							21386_11743-1e__48			26
	2655	4107	2084			0.059	0.063	0.135					31953_12524-2__19			4	2				19002_11641-1e__14			1	1								30
																																								21403_11743-1f__48			27
													31957_12524-2__19			2	0				19004_11641-1e__14			3	1						31946_12524-2__58		26
																																								21405_11743-1f__48			19
													31959_12524-2__19			3	1				22502_11907-1b__19			3	1						31947_12524-2__58		23
	4077	2285	3094			0.068	0.115	0.089																																18961_11641-1b__48			23
													31961_12524-2__19			3	2				22504_11907-1b__10			3	1						31954_12524-2__58		25										21
																																	23										22
													31964_12524-2__19		a	3	2				22506_11907-1c__48			4	1
																															31955_12524-2__58		22							18963_11641-1b__48			22
	2943	3113	3631			0.108	0.104	0.116							b	4	1				22508_11907-1a__10		a	5	2																		25
																															31958_12524-2__58		35
															c	4	2						b	2	0								23							19001_11641-1e__48			30
																																											20
															d	4	4						c	3	1						31960_12524-2__58		24
	3024	2345				0.076	0.164																										23							22514_11907-1a__48			22
													31972_12524-3__19		a	6	2				22514_11907-1a__48			3	1																		20
																															31965_12524-2__58		21
															b	2	0				M22506-07			6	1
		2505					0.12
													31976_12524-3__19			7	3				M22510-13			6	2
	4905
													31979_12524-3__19			4	3				M22515-16			3	1
													31982_12524-3__19			10	2				21160_11743-1c__48			3	1
													31985_12524-3__19			5	3				21161_11743-1c__48			5	3
	1528	5517																			21165_11743-1c__48			4	1
																					21166_11743-1c__48			5	0
																					21403_11743-1f__48			4	1
																					21404_11743-1f__48			3	1
	3468	3259
																					21407_11743-1f__48			5	1
																					21408_11743-1f__48			2	1
	1578	2675													mean	4.22222	1.72222							3.75	1.16667								24.6667										22.5294
															SEM	0.508461	0.277778							0.257144	0.130032								0.939336										0.862271
																																											0.104269
	3661	3306
	4320
	3304
	4410
	2526
	3908
	2235
	4863
	1071
	2295
	1037
	2606
	2748
	2675
	2093
	4720
	2890
	2774
	5410
	1327
	1723
	1682
	3442
	1618
	1774
	6313
	2090
	4310
	2069
	2629
	2972
	1700
	1797
	4928
	2068
	1126
	1514
	6111
	5620
	2112

## Sheet: S3 Fig
Panel B
times (ms)		eEJC amplitudes
	NO+ODQ
1510		69.1012		53.0673		46.1493		35.8473		30.633		32.7508		46.6916
2930		57.069		49.8945		45.4626		26.5523		48.5333		32.0348		48.0963
6930		70.0964		59.4441		44.6314		39.3204		60.8221		35.6821		52.7228
14950		92.1655		70.6419		45.4808		43.4629		67.7385		42.5224		76.3094
21970		84.0821		73.202		54.1179		44.8224		75.1059		44.4816		77.1466
27970		78.2798		70.127		56.8848		41.446		73.9556		46.8001		85.2527
40000		90.5957		74.417		62.0807		43.076		76.1287		47.8965		77.1707
59000		98.2493		74.6264		60.1969		37.5634		78.6913		47.6973		75.0391
	Ctrl
1510		85		86.0786		80.0352		120.212		33.6429		59.308		80.5901		56.6901		66.8834		38.2008		100.752		103.312		59.6529		54.2426		115.494		110.114
2930		115.523		77.6307		87.9009		115.764		28.6783		85.966		67.8968		61.215		53.087		30.1768		76.2552		97.5914		57.811		58.6325		120.476		106.558
6930		136.341		89.709		97.7344		140.25		51.1364		90.2073		81.8268		74.7354		79.5057		54.3877		87.7712		109.456		77.0954		81.2451		123.952		107.813
14950		159.356		105.656		108.485		147.321		81.3033		119.011		95.3153		91.2223		101.713		61.9985		117.75		122.602		84.4515		101.082		126.993		109
21970		161		107.838		111.422		163.167		86		115.996		107.183		94.7587		110.365		69.9986		114.666		129.202		92.2081		104.461		126.344		121.801
27970		160.294		109.835		110.096		158.104		92		119.473		109.596		91.4856		106.68		62.7571		122.184		119.872		102.687		105.819		122.395		124.045
40000		163.01		118.031		113.992		170.637		93		120.687		102.607		102.3		119.891		72.5172		129.522		120		105.504		109.825		123.222		124.192
59000		170.273		120.059		119.556		169.696		89		129.373		111.658		106.831		120.749		71.592		128.74		122		105.708		110.14		117.926		126.014
	NO
1510		55.7185		47.0297		39.9884		65.9831		51.1461		25.2852		28.8362		33.421		20.357		44.7096		34.757		45.0402		27.6751		44.2933		54.3783
2930		54.9575		40.8481		30.6991		59.9532		52.0206		25.0439		25.616		25.3034		14.6029		50.9951		21.6244		48.3468		29.2063		43.4687		50.8897
6930		66.6032		52.0993		36.06		67.5727		72.8549		39.1122		39.1819		33.8926		14.6869		73.8435		21.3578		57.9861		29.9667		48.9397		68.2115
14950		76.5106		65.983		41.4059		82.6881		78.6694		47.4704		42.9288		37.7421		19.903		81.0543		49.585		63.7677		41.645		66.7775		84.8647
21970		78.5395		81.9495		45.636		87.0567		82.2763		48.3321		56.0081		52.1596		31.4157		79.7681		52.7277		78.4579		44.894		56.4537		86.6991
27970		81.5114		78.1672		45.3633		82.7479		81.7497		43.9248		62.2448		54.8111		29.534		76.6208		53.3096		70.5736		38.2886		56.8459		90.7733
40000		82.282		90.4419		47.1209		87.7535		87.1731		53.3747		46.142		49.9301		31.5518		91.5269		56.759		67.9068		47.6028		64.153		89.0239
60000		84.5744		87.8267		46.7575		90.3546		87.3903		46.9057		59.6095		56.3866		34.486		90.1962		58.6338		65.6806		47.1855		63.6079		91.6239
Panel C
		Ctrl	NO	NO+ODQ
		5371	8818	6858
		13422	14132	7020
		10080	10057	20329
		11290	9333	6694
		7560	13738	5750
		7711	8461	11857
		9181	13463	7602
		13299	19857
		9307	4042
		4881	11605
		11035	5662
		4767	14457
		15436	6001
		6938	6762
		1835
		21813
	mean	9620.38	10456.3	9444.29
	SEM	1217.12	1159.6	1960.75

## Sheet: S4 Fig
		Cumulative QC
Panel B																				QC					vesicle Pool
																Panel C			Syn 97		Syn 97 + NO			Syn 97		Syn 97 + NO
time (s)		Syn 97										mean	SEM
20		170.254		150.743		198.236		180.313		82.7048		174.887	9.91223
40		332.077		294.141		391.677		324.061		156.706		335.489	20.4308
60		475.894		434.879		590.754		454.575		241.633		489.026	34.9282
80		634.668		567.405		781.575		603.639		307.022		646.822	46.9734						170.254		96.5201			285.185		120
100		757.337		686.703		970.991		736.059		388.466		787.773	62.8388
120		879.91		821.561		1161.25		837.207		451.152		924.981	79.7147						150.743		28.3679			211.94		94.4444
140		1000.17		936.405		1338.5		973.996		517.17		1062.27	93.0013
160		1119.42		1049.93		1506.86		1062.68		579.578		1184.72	108.437						198.236		85.2985			278.788		219.608
180		1227.95		1170.49		1668.74		1198.46		638.704		1316.41	118.029
200		1347.33		1281.64		1840.75		1282.79		699.458		1438.13	135.083						180.313		125.496			229.091		139.286
220		1470		1404.26		2032.8		1415.13		766.744		1580.55	151.437
240		1572.47		1526.2		2218.5		1498.24		827.147		1703.85	172.229						82.7048		84.1435			436		95.4545
260		1683.4		1642.79		2398.27		1617.97		862.492		1835.61	188.038
280		1787.36		1757.93		2578.97		1696.8		896.758		1955.26	208.755
300		1890.63		1873.31		2748.96		1817.22		954.662		2082.53	222.694
320		1994.87		1993.13		2903.92		1896.26		987.49		2197.04	236.75					mean	156.45		83.9652			288.201		133.759
340		2112.99		2113.18		3065.38		2005.46		1022.28		2324.25	248.342					SEM	19.9713		15.7723			39.5297		23.0247
360		2219.72		2220.94		3228.06		2094.92		1054.46		2440.91	264.042
380		2333.17		2337.42		3391.14		2217.26		1084.33		2569.75	275.21
400		2443.15		2451.28		3540.71		2295.02		1115.42		2682.54	288.303
420		2549.45		2560.16		3715.97		2415.65		1150.62		2810.31	303.672
440		2657.25		2670.2		3880.04		2509.91		1188.81		2929.35	318.976
460		2760.79		2777.03		4044.6		2643.59		1225.97		3056.5	330.703
480		2866.13		2879.08		4210.46		2725.4		1265.71		3170.27	348.472
500		2970.8		2991.8		4382.1		2858.35		1297.15		3300.76	361.634
520		3061.72		3114.22		4550.83		2944.66		1328.29		3417.86	379.316
		Syn 97 + NO
20		96.5201		28.3679		85.2985		125.496		84.1435		83.9652	15.7723
40		181.81		53.7349		159.934		264.817		146.488		161.357	33.8585
60		248.082		76.2058		228.837		420.026		207.422		236.115	54.9608
80		302.137		97.8682		311.206		575.903		269.575		311.338	76.6136
100		352.45		120.122		378.224		726.792		319.306		379.379	98.0421
120		393.833		136.774		456.828		866.378		377.775		446.318	118.286
140		432.331		153.495		515.229		999.457		434.474		506.997	137.547
160		468.85		169.668		595.704		1110.13		502.328		569.337	152.886
180		502.765		187.556		657.444		1224.72		578.393		630.175	168.679
200		532.492		202.197		721.786		1344.16		648.936		689.914	186.196
220		564.751		218.267		774.841		1455.18		721.416		746.891	201.956
240		594.866		232.375		833.496		1588.52		789.534		807.759	222.146
260		626.274		245.353		891.712		1709.22		857.514		866.015	240.253
280		651.028		257.788		948.779		1851.37		927.445		927.282	262.577
300		678.969		269.534		1003.2		1972.5		988.921		982.626	281.16
320		705.57		281.286		1048.27		2102.47		1060.72		1039.66	301.4
340		730.896		293.146		1108.06		2223.48		1119.13		1094.94	320.138
360		751.963		304.552		1162.25		2353.95		1188.72		1152.29	340.905
380		775.192		316		1217.2		2465.54		1254.48		1205.68	358.233
400		794.72		327.43		1265.09		2607.55		1313.06		1261.57	381.11
420		815.979		339.568		1315.84		2733.66		1359.45		1312.9	400.938
440		835.353		351.499		1373.16		2844.88		1418.94		1364.77	418.374
460		851.756		363.175		1423.52		2960.27		1481.2		1415.99	436.8
480		875.621		374.923		1477.71		3086.1		1539.29		1470.73	456.57
500		898.694		386.33		1523.14		3208.49		1609.11		1525.15	475.922
520		918.701		397.164		1571.98		3319.97		1659.03		1573.37	493.458

## Sheet: S5 Fig
Panel B		Ctrl 0.25	NO 0.25	Ctrl 0.5	NO 0.5	Ctrl 1.5	NO 1.5Ca
	Df/F	0.190213	0.197465	0.306399	0.564044	0.97689	0.619966
		0.113236	0.366494	0.648014	0.31185	2.2524	1.09156
		0.082221	0.060212	0.216923	0.886611	0.908003	1.15443
		0.01464	0.187665	0.919562	0.84412	0.724779	2.38634
		0.346712	0.089492	0.260436	0.595158	0.671424	1.01686
		0.322505	0.143691	0.220551	0.415381	1.5516	1.02279
		0.317862	0.022335	0.409658	0.183446	1.23418	0.935067
		0.391599	0.093337	0.36067	0.411254	1.33078
		0.323395	0.092364		0.444007	1.22804
		0.25512	0.195688		0.308371	0.931102
		0.302622	0.082238			0.608713

## Sheet: S6 Fig
	RNAi GSNOR	RNAi GSNOR + NO		RNAi GCLM	RNAi GCLM + NO			RNAi GSNOR	RNAi GSNOR + NO		RNAi GCLM	RNAi GCLM + NO			GSNOR RNAi	GSNOR RNAi +NO		GCLM RNAi	GCLM RNAi + NO
Panel A							Panel B							Panel C
	96.5426	69.5591		114.131	96.322			185.659	115.932		142.663	133.781			375	154.8		153.8	9.72
	28.0017	64.1586							145.815							104.4			35.2
				174.316	92.8328						212.58	130.75
																		378
	89.2678	81.4312						278.962	142.862						143.2	328.1		312	136
				99.1778	76.7618						119.491	89.2579
		89.5086
									178.778
															462.5	250		316	188.5
				133.582	67.137						178.109	110.061
		88.5446
	67.3128							232.113								364.5		192.6	210.2
				145.994	89.6089						108.144	151.88
	96.3339							185.257							223.1	84.4		59.1	117.9
				87.328	66.8						66.1575	41.2346
	73.243																	159.7	96.8
				107.081	69.3494						89.9843	55.9269
	116.7							171.617							259.7			243.7	31.2
				81.0421	68.7131						114.144	89.2377
	115.977							156.726							126				60
					77.2412							73.563
	68.0123							144.707							119
	171.072							363.982							305
	93.5095							187.019							216
	86.2683							143.78							102
mean	91.8534	78.6404		117.831	78.3073			204.982	145.847			97.299			233.15	214.367		226.862	98.3911
SEM	9.98163	5.08033		11.1746	3.90203			21.9585	12.872			12.4386			37.8283	48.0546		37.1981	23.6475

## Sheet: S7 Fig 
			cpx-syntaxin ctrl	cpx-syntaxin NO	cpx-syntaxin farnesyl inh	cpx-Brp Ctrl	cpx-Brp NO	cpx-Brp Farnesyl inh	cpx-synapto ctrl	cpx-synapto NO	cpx-synapto farnesyl inh
	Panel B
		Pearson's	-0.112	0.337	0.043	0.058	0.241	0.329	0.52	0.072	0.303
		coefficient		0.442		0.263	0.341	0.245	0.281	0.222	0.26
			0.045	0.387	0.039	0.277	0.155			0.195
			0.064		0.089			0.322	0.578	-0.016	-0.068
				0.371	0.156	0.431	0.231	0.552	0.525
			-0.013	0.495			0.26	0.521		0.02	0.097
			0.175		0.062	0.128		0.392	0.392	0.297	0.323
				0.265		0.188	0.237			0.342	0.009
			0.85	0.298	0.152			0.524	0.147
			0.138			0.27	0.427	0.353		0.093	0.438
				0.262	0.213	0.294	0.275		0.412	0.168	0.407
			0.148	0.026				0.42	0.475	0.3
			0.088	0.179	0.295		0.424	0.679		0.25	0.048
			0.151				0.342	0.207	0.441		-0.082
				0.16	0.407		0.388	0.341	0.16	0.252	-0.127
			-0.05		0.209		0.402	0.474	0.511	0.094	0.082
				0.426	0.408		0.537	0.513
			-0.039				0.378		0.316	0.276	0.18
				0.186	0.456		0.388	0.353			0.302
			0.004		0.465		0.324		0.518	0.095	0.029
							0.35	0.463
			0.033		0.322			0.597	0.671		0.253
			-0.032	0.168			0.543	0.425
				0.324	0.244						0.51
			0.369	0.104	0.313		0.327	0.393
											0.074
			0.079	0.191	0.205		0.415	0.572			0.181
			0.188	0.101	0.248		0.417	0.682			0.399
				0.175				0.666
			0.074		0.549		0.626
			0.203					0.489
					0.629		0.442	0.589
					0.529		0.41	0.508
					0.43			0.498
					0.401			0.546
								0.358
								0.648
								0.54

## Sheet: S8 Fig
	Penal B
		Time (sec)	WT Cpx Large Bleach							CpxDX Large Bleach								WT Cpx Small Bleach																		CpxDX Small Bleach
		0	0	0	0	0	0	0			0	0	0	0	0	0		0	0	0	0	0	0	0	0	0	0	0	0	0	0	0	0	0	0	0	0	0	0	0	0	0	0	0	0	0	0	0	0
		10	22.807	14.3617	14.0501	14.6578	11.2014	17.7848			10.8197	9.41547	8.61865	16.9225	14.3682	23.0241		47.7338	34.6678	51.2468	20.6033	8.43383	5.90631	22.8178	48.6856	64.0062	20.6801	27.0922	22.0927	13.4243	15.5954	28.475	4.24292	11.2892	5.57339	37.9398	36.0229	31.4897	18.8706	47.0311	56.5307	68.0219	41.5061	36.8517	55.9807	50.6043	33.0183	26.1277	36.6378
		20	35.8792	21.1987	17.0377	28.7709	20.2178	28.8105			19.7006	13.3272	11.6583	25.8738	27.057	33.3944		55.3033	70.7485	72.8836	35.6848	31.179	34.0609	48.3967	40.619	85.4613	57.4821	48.9964	24.4378	52.6281	19.0462	56.1166	35.1538	39.0118	18.8029	48.3467	44.9372	60.6816	45.1718	84.2343	65.0353	83.3055	75.3172	62.6529	73.5708	79.1821	51.231	70.3287	66.4819
		30	38.698	28.3266	23.4482	32.2436	24.4145	37.8302			26.5034	20.381	22.6363	32.3844	34.4604	39.4334		72.1293	76.0375	72.5838	57.6198	29.9695	45.9447	45.1598	50.7306	96.7097	66.3081	59.4073	35.512	46.4245	40.0317	60.5916	41.9979	38.9333	17.8297	41.8046	63.0572	66.6517	60.4542	66.2412	76.6751	77.6743	79.9217	66.7775	81.6351	84.7241	60.9137	81.4221	70.6652
		40	45.7438	32.8649	24.6884	39.917	32.0191	41.0253			31.3718	24.0039	24.3016	34.7723	46.4597	42.5917		81.9929	89.0604	79.9582	58.0485	45.3195	58.1319	56.1698	53.4519	100.067	69.2518	59.9911	37.3434	52.5599	42.0322	62.4475	29.4781	40.0254	29.9221	47.5526	71.9882	71.5275	75.6811	77.6202	81.1546	80.7618	67.5637	71.1432	87.7543	85.6989	68.3785	66.5007	76.7038
		50	47.8943	34.8382	25.6725	46.7735	34.3981	51.3207			34.379	27.104	29.3519	34.0931	50.2346	48.8821		76.3986	70.5608	75.4527	64.2338	37.5932	76.2816	32.5662	62.8434	109.777	62.6714	56.7828	40.7999	46.5089	35.1742	78.0111	38.281	49.0307	28.6553	48.9527	58.8018	81.1122	65.956	69.163	57.7384	80.9783	77.5805	70.8615	94.0637	90.0628	76.6587	72.772	60.3002
		60	50.8662	39.0958	28.4512	52.6011	36.1455	56.2278			36.4519	27.0122	31.075	37.8303	52.2271	56.1384		87.5156	85.8606	85.9241	60.7919	35.0683	48.4938	46.2223	49.3298	99.5675	75.3174	66.8722	44.2203	48.543	43.5458	79.7991	50.9109	39.2214	28.2572	42.7209	63.8657	67.4872	80.3766	60.5814	72.7772	92.8678	82.4738	69.3233	93.7047	86.8447	65.1964	67.3758	47.8723
[truncated: 23 more columns]

## Sheet: S10 Fig
				WT Cpx-GFP	Cpx DX-GFP	NO	Farnesyl Inh	Cpx WT	Cpx C140W
		Total NMJ volume		2723	1406	4361	3293	2564	3803
				3266	5544	3388	2950	1278	4915
				3266	2380	3599	3170	3664	4231
				2173	4921		3594	3722	5183
					2722	5267	2567	6575	1213
						6385	5665	3986	1700
								3527
						2484
							1490
						1292
							2677
						1878	1966
							2900
						2422
							2275
						1744
							1576
							2935
						1923
							1886
						1352
							4352
						1221
							5010
						2979
						2606
							4679
						3100
						3138
						5728	4017
						2941	6387
						5260
						4234
							2703
						4818
						4651	5555
						4320
							4082
						3471
						2442	3415
							4514
						1417
							5842
						4808
							3711
						2618
							4873
						3800
							5326
						3313
							6149
						2611
							4479
							1323
						3920
							4752
						2757
							2612
						3800
						3313
						4493
							5213
						5339	5648
						2709
							4423
						3372
						3727
							6013
						3012
							5844
						2442
							3973
						1417
							6177
						4808
						2618
						3800
						3313
						2611
						3920
						2757
						3800
						3313
